# Supplementary material for: The YcnI protein from Bacillus subtilis contains a copper-binding domain
Source: J Biol Chem. 2021 Aug 14;297(3):101078. doi: 10.1016/j.jbc.2021.101078 (PMC8424229; doi:10.1016/j.jbc.2021.101078)
Supplement: Supporting information [file mmc2.xlsx]

## Sheet: Metadata-allsequences
			Metadata for all DUF1775 sequences (Obtained from IMG-JGI)
									Conservation of Cu-binding ligands
Gene ID	Locus Tag	Gene Product Name	Genome ID	Genome Name	Gene Symbol	GenBank Accession	Amino Acid Sequence Length (aa)	Pfam	His27	Glu50	Trp137
637075904	mll3324	hypothetical protein	637000159	Mesorhizobium japonicum MAFF 303099	mll3324	NP_104455	173	pfam07987===DUF1775	H	G	W
637133123	MAP0183c	hypothetical protein	637000168	Mycobacterium avium paratuberculosis K-10		NP_959117	210	pfam07987===DUF1775	H	E	W
637165870	LMOf2365_2092	hypothetical protein	637000154	Listeria monocytogenes sv. 4b F2365	lmo2061	YP_014685	205	pfam07987===DUF1775	H	E	W
637180070	SMa1200	hypothetical protein	637000269	Sinorhizobium meliloti 1021	SMa1200	NP_435901	159	pfam07987===DUF1775	H	G	W
637182352	SMc01242	SIGNAL PEPTIDE PROTEIN	637000269	Sinorhizobium meliloti 1021	SMc01242	NP_385656	326	pfam04314===PCuAC<<>>pfam07987===DUF1775	H	G	W
637205434	SAV2334	hypothetical protein	637000304	Streptomyces avermitilis MA-4680		NP_823510	254	pfam07987===DUF1775	H	E	W
637207372	SAV4238	uncharacterized protein	637000304	Streptomyces avermitilis MA-4680		NP_825415	244	pfam07987===DUF1775	H	E	W
637221888	lmo2061	hypothetical protein	637000153	Listeria monocytogenes sv. 1/2a EGD-e	lmo2061	NP_465585	205	pfam07987===DUF1775	H	E	W
637224920	lin2167	hypothetical protein	637000152	Listeria innocua sv. 6a Clip11262	lmo2061	NP_471501	205	pfam07987===DUF1775	H	E	W
637248944	BMEI1890	TRANSPORTER	637000040	Brucella melitensis bv. 1 16M		NP_540807	322	pfam07987===DUF1775<<>>pfam04314===PCuAC	H	G	W
637268223	SCO3967	uncharacterized protein	637000305	Streptomyces coelicolor A3(2)	SCO3967	NP_628150	253	pfam07987===DUF1775	H	E	W
637278818	BCE_1998	hypothetical protein	637000016	Bacillus cereus ATCC 10987		NP_978314	206	pfam07987===DUF1775	H	E	W
637302294	BA1913	hypothetical protein	637000014	Bacillus anthracis Ames		NP_844322	206	pfam07987===DUF1775	H	E	W
637329008	BR0054	hypothetical protein	637000042	Brucella suis bv. 1 1330		NP_697096	334	pfam04314===PCuAC<<>>pfam07987===DUF1775	H	G	W
637367060	SE1954	hypothetical protein	637000281	Staphylococcus epidermidis ATCC 12228		NP_765509	89	pfam07987===DUF1775	H	E	-
637372453	bll4879	hypothetical protein	637000038	Bradyrhizobium japonicum USDA 110	bll4879	NP_771519	184	pfam07987===DUF1775	H	G	W
637418623	BC1839	hypothetical Membrane Associated Protein	637000017	Bacillus cereus ATCC 14579		NP_831612	206	pfam07987===DUF1775	H	E	W
637476067	RPA2930	hypothetical protein	637000239	Rhodopseudomonas palustris CGA009	RPA2930	NP_948271	175	pfam07987===DUF1775	H	G	W
637482623	Bd2065	hypothetical protein	637000030	Bdellovibrio bacteriovorus HD100	Bd2065	NP_968918	158	pfam07987===DUF1775	H	G	W
637505026	BAS1775	hypothetical protein	637000015	Bacillus anthracis Sterne		YP_028039	206	pfam07987===DUF1775	H	E	W
637513184	BT9727_1754	hypothetical protein	637000023	Bacillus thuringiensis konkukian sv. H34 97-27	ycnI	YP_036086	206	pfam07987===DUF1775	H	E	W
637527016	Lxx23690	hypothetical protein	637000149	Leifsonia xyli xyli CTCB07	Lxx23690	YP_063114	239	pfam07987===DUF1775	H	E	W
637545961	BCZK1732	hypothetical protein	637000018	Bacillus cereus E33L (ZK)	ycnI	YP_083327	206	pfam07987===DUF1775	H	E	W
637572620	nfa1110	hypothetical protein	637000198	Nocardia farcinica IFM 10152		YP_116317	219	pfam07987===DUF1775	H	E	W
637644109	BruAb1_0054	hypothetical protein	637000039	Brucella abortus bv. 1 9-941		YP_220833	334	pfam07987===DUF1775<<>>pfam04314===PCuAC	H	G	W
637689558	Reut_A0170	Nuclear export factor GLE1	637000229	Cupriavidus pinatubonensis JMP134		YP_294396	184	pfam07987===DUF1775	H	G	W
637713427	Nwi_1866	nuclear export factor GLE1	637000193	Nitrobacter winogradskyi Nb-255		YP_318478	176	pfam07987===DUF1775	H	G	W
637788794	GBAA1913	hypothetical protein	637000013	Bacillus anthracis Ames Ancestor A2084		YP_018557	206	pfam07987===DUF1775	H	E	W
637812965	BAB1_0051	Protein of unknown function DUF461	637000041	Brucella melitensis bv. 1 Abortus 2308		YP_413551	334	pfam07987===DUF1775<<>>pfam04314===PCuAC	H	G	W
637873863	CYA_2332	nuclear export factor GLE1-like protein	637000313	Synechococcus sp. JA-3-3Ab		YP_475722	188	pfam07987===DUF1775	H	G	W
637875917	CYB_1517	nuclear export factor GLE1-like protein	637000312	Synechococcus sp. JA-2-3B'a(2-13)		YP_477746	197	pfam07987===DUF1775	H	G	W
637881503	Francci3_4175	nuclear export factor GLE1	637000116	Frankia casuarinae CcI3		YP_483252	237	pfam07987===DUF1775	H	E	W
637884495	RPB_2595	Nuclear export factor GLE1	637000240	Rhodopseudomonas palustris HaA2		YP_486209	176	pfam07987===DUF1775	H	G	W
637925533	RPC_2425	nuclear export factor GLE1	637000237	Rhodopseudomonas palustris BisB18		YP_532295	180	pfam07987===DUF1775	H	G	W
637941434	Bpro_1762	nuclear export factor GLE1	637000208	Polaromonas sp. JS666		YP_548596	176	pfam07987===DUF1775	H	G	W
637970656	Nham_2199	nuclear export factor GLE1	637000192	Nitrobacter hamburgensis X14		YP_577451	177	pfam07987===DUF1775	H	G	W
637975505	Rmet_0133	nuclear export factor GLE1	637000230	Cupriavidus metallidurans CH34		YP_582288	175	pfam07987===DUF1775	H	G	W
638066266	Meso_0384	protein of unknown function DUF461	637000160	Chelativorans sp. BNC1		YP_672953	320	pfam04314===PCuAC<<>>pfam07987===DUF1775	H	G	W
638090577	RHA1_ro03994	hypothetical protein	637000234	Rhodococcus jostii RHA1		YP_703949	222	pfam07987===DUF1775	H	E	W
638096855	FRAAL0091	uncharacterized protein	637000115	Frankia alni ACN14a	FRAAL0091	YP_710389	218	pfam07987===DUF1775	H	E	W
638425335	LMOf6854_2123	conserved hypothetical protein	638341117	Listeria monocytogenes sv. 1/2a F6854	lmo2061	ZP_00235018	205	pfam07987===DUF1775	H	E	W
638428239	LMOh7858_2190	conserved hypothetical protein	638341118	Listeria monocytogenes 4b H7858	lmo2061	ZP_00231788	205	pfam07987===DUF1775	H	E	W
638454164	BCE_G9241_1923	hypothetical protein membrane Associated protein	638341012	Bacillus cereus G9241		ZP_00239015	206	pfam07987===DUF1775	H	E	W
638923307	NB311A_06498	nuclear export factor	638341134	Nitrobacter sp. Nb-311A		ZP_01047969	173	pfam07987===DUF1775	H	G	W
638986590	A20C1_04596	hypothetical protein	638341246	marine actinobacterium PHSC20C1		ZP_01129796	236	pfam07987===DUF1775	H	E	W
639296956	Atu1468	hypothetical protein	639279302	Agrobacterium tumefaciens C58-UWash	Atu1468	NP_532158	324	pfam07987===DUF1775<<>>pfam04314===PCuAC	H	G	W
639305416	BL01859	Surface protein from Gram-positive cocci, anchor region	639279304	Bacillus licheniformis DSM 13 Novozymes	ycnI	YP_077716	214	pfam07987===DUF1775	H	E	W
639309671	BLi00479	YcnI	639279303	Bacillus licheniformis DSM 13 Goettingen	ycnI	YP_090128	214	pfam07987===DUF1775	H	E	W
639648447	RL2570	hypothetical protein	639633055	Rhizobium leguminosarum bv. viciae 3841		YP_768154	334	pfam07987===DUF1775<<>>pfam04314===PCuAC	H	G	W
639688425	Arth_0627	nuclear export factor GLE1	639633006	Arthrobacter sp. FB24		YP_830126	264	pfam07987===DUF1775	H	G	W
639706998	lwe2081	hypothetical protein	639633035	Listeria welshimeri sv. 6b, SLCC5334		YP_850278	205	pfam07987===DUF1775	H	E	W
639733570	MAV_0178	nuclear export factor GLE1 family protein	639633039	Mycobacterium avium 104		YP_879472	210	pfam07987===DUF1775	H	E	W
639748878	BALH_1694	hypothetical protein	639633008	Bacillus thuringiensis Al Hakam		YP_894526	206	pfam07987===DUF1775	H	E	W
639771751	Pden_4444	protein of unknown function DUF461	639633048	Paracoccus denitrificans PD1222		YP_918204	328	pfam07987===DUF1775<<>>pfam04314===PCuAC	H	G	W
639772312	Pden_5009	nuclear export factor GLE1	639633048	Paracoccus denitrificans PD1222		YP_918765	146	pfam07987===DUF1775	H	G	W
639799614	AAur_0783	putative nuclear export factor GLE1 family protein	639633005	Paenarthrobacter aurescens TC1		YP_946583	244	pfam07987===DUF1775	H	G	W
639834516	Pnap_1513	nuclear export factor GLE1	639633051	Polaromonas naphthalenivorans CJ2		YP_981748	196	pfam07987===DUF1775	H	G	W
639857472	STIAU_2923	conserved hypothetical protein	639857000	Stigmatella aurantiaca DW4/3-1		ZP_01459528	235	pfam07987===DUF1775	H	G	-
640170822	SACE_0074	hypothetical protein	640069329	Saccharopolyspora erythraea NRRL 2338		YP_001102353	252	pfam07987===DUF1775	H	E	W
640439262	RHE_CH02239	hypothetical protein	640427137	Rhizobium etli CFN 42, DSM 11541		YP_469746	347	pfam07987===DUF1775<<>>pfam04314===PCuAC	H	G	W
640442664	RHE_PF00511	hypothetical protein	640427137	Rhizobium etli CFN 42, DSM 11541		YP_473127	175	pfam07987===DUF1775	H	G	W
640473391	Strop_1123	nuclear export factor GLE1	640427140	Salinispora tropica CNB-440		YP_001157972	247	pfam07987===DUF1775	H	E	W
640521749	BRADO4156	conserved hypothetical protein; putative signal peptide; putative Nuclear export factor GLE1 domain	640427104	Bradyrhizobium sp. ORS278	BRADO4156	YP_001206133	177	pfam07987===DUF1775	H	G	W
640522683	BRADO5142	conserved hypothetical protein; putative signal peptide; putative Nuclear export factor GLE1 domain	640427104	Bradyrhizobium sp. ORS278	BRADO5142	YP_001207053	321	pfam07987===DUF1775<<>>pfam04314===PCuAC	H	G	W
640539543	CMM_0249	hypothetical protein	640427108	Clavibacter michiganensis michiganensis NCPPB 382		YP_001220989	235	pfam07987===DUF1775	H	G	W
640539913	CMM_0616	hypothetical protein	640427108	Clavibacter michiganensis michiganensis NCPPB 382	CMS2821	YP_001221356	254	pfam07987===DUF1775	H	E	W
640560351	BBta_5608	putative exported protein of unknown function with nuclear export factor GLE1 domain	640427103	Bradyrhizobium sp. BTAi1		YP_001241473	321	pfam07987===DUF1775<<>>pfam04314===PCuAC	H	G	W
640577117	BOV_0054	hypothetical protein	640427105	Brucella ovis ATCC 25840		YP_001258100	351	pfam04314===PCuAC<<>>pfam07987===DUF1775	H	G	W
640644441	SSE37_14313	hypothetical protein	640612219	Sagittula stellata E-37		ZP_01746803	324	pfam04314===PCuAC<<>>pfam07987===DUF1775	H	G	W
640790128	Smed_1186	protein of unknown function DUF461	640753051	Sinorhizobium medicae WSM419		YP_001326872	327	pfam04314===PCuAC<<>>pfam07987===DUF1775	H	G	W
640823962	Krad_0320	nuclear export factor GLE1	640753031	Kineococcus radiotolerans SRS30216		YP_001360074	251	pfam07987===DUF1775	H	E	W
640832707	Oant_0058	protein of unknown function DUF461	640753038	Ochrobactrum anthropi ATCC 49188		YP_001368618	342	pfam07987===DUF1775<<>>pfam04314===PCuAC	H	G	W
640876376	Plav_0807	nuclear export factor GLE1	640753040	Parvibaculum lavamentivorans DS-1		YP_001412087	178	pfam07987===DUF1775	H	G	W
640884467	RBAM_004190	YcnI	640753005	Bacillus amyloliquefaciens plantarum FZB42	ycnI	YP_001420049	203	pfam07987===DUF1775	H	E	W
640944992	BPUM_0367	hypothetical protein	640753007	Bacillus pumilus SAFR-032	ycnI	YP_001485622	204	pfam07987===DUF1775	H	E	W
640965011	LMHG_02366	conserved hypothetical protein	640963059	Listeria monocytogenes FSL N1-017	lmo2061	ZP_01927990	205	pfam07987===DUF1775	H	E	W
640967734	LMIG_00708	conserved hypothetical protein	640963060	Listeria monocytogenes sv. 1/2a1 FSL N3-165	lmo2061	ZP_01930683	205	pfam07987===DUF1775	H	E	W
641230146	Dgeo_1131	hypothetical protein	641228488	Deinococcus geothermalis DSM 11300		YP_604597	149	pfam07987===DUF1775	H	E	W
641246079	Franean1_7242	uncharacterized protein	641228492	Frankia sp. EAN1pec		YP_001511467	247	pfam07987===DUF1775	H	E	W
641258044	AZC_0450	hypothetical protein	641228476	Azorhizobium caulinodans ORS 571		YP_001523366	325	pfam07987===DUF1775<<>>pfam04314===PCuAC	H	G	W
641270530	Sare_1014	nuclear export factor GLE1	641228504	Salinispora arenicola CNS-205		YP_001535916	240	pfam07987===DUF1775	H	E	W
641326249	BCAN_A0055	protein of unknown function DUF461	641228480	Brucella canis ATCC 23365		YP_001591930	334	pfam07987===DUF1775<<>>pfam04314===PCuAC	H	G	W
641355243	RSal33209_0071	hypothetical protein	641228502	Renibacterium salmoninarum ATCC 33209		YP_001623241	240	pfam07987===DUF1775	H	G	W
641358785	BSUIS_A0057	protein of unknown function DUF461	641228481	Brucella suis ATCC 23445		YP_001626734	334	pfam04314===PCuAC<<>>pfam07987===DUF1775	H	G	W
641367178	Mext_1378	protein of unknown function DUF461	641228497	Methylorubrum extorquens PA1		YP_001638850	365	pfam04314===PCuAC<<>>pfam07987===DUF1775	H	G	W
641376970	BcerKBAB4_1787	nuclear export factor GLE1	641228477	Bacillus weihenstephanensis KBAB4		YP_001644648	206	pfam07987===DUF1775	H	E	W
641432274	BAL199_15112	signal peptide protein	641380442	Nisaea sp BAL199		ZP_02189426	317	pfam07987===DUF1775<<>>pfam04314===PCuAC	H	G	W
641565194	Caul_4675	nuclear export factor GLE1	641522612	Caulobacter sp. K31		YP_001686293	166	pfam07987===DUF1775	H	A	W
641577830	MAB_0110c	hypothetical protein	641522641	Mycobacteroides abscessus abscessus ATCC 19977		YP_001700864	222	pfam07987===DUF1775	H	E	W
641631073	Mrad2831_5371	protein of unknown function DUF461	641522638	Methylobacterium radiotolerans JCM 2831		YP_001758001	324	pfam04314===PCuAC<<>>pfam07987===DUF1775	H	G	W
641640115	Mrad2831_6066	protein of unknown function DUF461	641522638	Methylobacterium radiotolerans JCM 2831		YP_001766798	318	pfam07987===DUF1775<<>>pfam04314===PCuAC	H	G	W
641643299	M446_3108	protein of unknown function DUF461	641522639	Methylobacterium sp. 4-46		YP_001769952	323	pfam04314===PCuAC<<>>pfam07987===DUF1775	H	G	W
641697953	SGR_3624	hypothetical protein	641522653	Streptomyces griseus griseus NBRC 13350		YP_001825136	249	pfam07987===DUF1775	H	E	W
641743880	Plarl_010100017209	hypothetical protein	641736255	Paenibacillus larvae larvae BRL-230010		ZP_02329358	207	pfam07987===DUF1775	H	E	W
641762632	LmonFSL_020100013076	hypothetical protein	641736262	Listeria monocytogenes FSL J2-071	lmo2061	ZP_02688379	164	pfam07987===DUF1775	-	E	W
641765297	LmonocytoFSL_010100014373	hypothetical protein	641736263	Listeria monocytogenes sv. 1/2b FSL J2-064	lmo2061	ZP_02320817	164	pfam07987===DUF1775	-	E	W
642340573	BAC_1932	conserved hypothetical protein	641736173	Bacillus anthracis A0488		ZP_02217803	206	pfam07987===DUF1775	H	E	W
642366627	BAQ_1961	conserved hypothetical protein	641736158	Bacillus anthracis A0193		ZP_02396750	206	pfam07987===DUF1775	H	E	W
642372002	BAH_1959	conserved hypothetical protein	641736159	Bacillus anthracis A0442		ZP_02391260	206	pfam07987===DUF1775	H	E	W
642410242	BAK_1991	conserved hypothetical protein	641736155	Bacillus anthracis A0389		ZP_02896607	206	pfam07987===DUF1775	H	E	W
642429341	BAM_1952	conserved hypothetical protein	641736250	Bacillus anthracis A0465		ZP_02877562	206	pfam07987===DUF1775	H	E	W
642459959	BAO_1904	conserved hypothetical protein	641736251	Bacillus anthracis A0174		ZP_02933716	206	pfam07987===DUF1775	H	E	W
642562453	SH0679	hypothetical protein	642555160	Staphylococcus haemolyticus JCSC1435		YP_252594	202	pfam07987===DUF1775	H	E	W
642573363	CMS_0824	putative sortase-sorted surface protein	642555124	Clavibacter michiganensis sepedonicus ATCC 33113	CMS0824	YP_001709579	230	pfam07987===DUF1775	H	G	W
642575265	CMS_2821	hypothetical protein	642555124	Clavibacter michiganensis sepedonicus ATCC 33113	CMS2821	YP_001711454	254	pfam07987===DUF1775	H	E	W
642650099	Mpop_1373	protein of unknown function DUF461	642555139	Methylorubrum populi BJ001		YP_001924075	357	pfam04314===PCuAC<<>>pfam07987===DUF1775	H	G	W
642660229	BAbS19_I00490	Protein of unknown function DUF461	642555110	Brucella abortus S19		YP_001934083	334	pfam04314===PCuAC<<>>pfam07987===DUF1775	H	G	W
642699274	RHECIAT_CH0002348	hypothetical protein	642555152	Rhizobium etli CIAT 652		YP_001978480	329	pfam07987===DUF1775<<>>pfam04314===PCuAC	H	G	W
642713154	Rpal_3278	nuclear export factor GLE1	642555153	Rhodopseudomonas palustris TIE-1	RPA2930	YP_001992255	176	pfam07987===DUF1775	H	G	W
642800295	StMg1_010100018321	hypothetical protein	642791623	Streptomyces sp. Mg1		ZP_03172667	243	pfam07987===DUF1775	H	E	W
642878650	BAT_3719	YcnI	642791616	Bacillus pumilus ATCC 7061	ycnI	ZP_03054738	204	pfam07987===DUF1775	H	E	W
643067004	Retl8_010100014837	hypothetical protein	642979303	Rhizobium etli 8C-3		ZP_03511719	145	pfam07987===DUF1775	H	G	-
643073274	RetlG_010100021892	hypothetical protein	642979302	Rhizobium etli GR56		ZP_03523664	342	pfam07987===DUF1775<<>>pfam00127===Copper-bind	H	G	W
643073687	RetlG_010100024422	nuclear export factor GLE1	642979302	Rhizobium etli GR56		ZP_03524077	68	pfam07987===DUF1775	H	G	-
643194012	CORAM0001_1647	nuclear export factor GLE1	642979306	Corynebacterium amycolatum SK46		ZP_03394527	243	pfam07987===DUF1775	H	G	W
643396610	Rleg2_1887	nuclear export factor GLE1	643348569	Rhizobium leguminosarum bv. trifolii WSM2304		YP_002281398	338	pfam07987===DUF1775<<>>pfam04314===PCuAC	H	G	W
643450479	BCAH187_A2019	hypothetical protein	643348510	Bacillus cereus AH187 (F4810/72)		YP_002337972	206	pfam07987===DUF1775	H	E	W
643454585	LMHCC_0499	hypothetical protein	643348561	Listeria monocytogenes sv. 4a HCC23	lmo2061	YP_002349470	205	pfam07987===DUF1775	H	E	W
643469453	BCB4264_A1918	hypothetical protein	643348512	Bacillus cereus B4264		YP_002366635	206	pfam07987===DUF1775	H	E	W
643524417	Mchl_1653	protein of unknown function DUF461	643348563	Methylorubrum chloromethanicum CM4		YP_002420444	357	pfam07987===DUF1775<<>>pfam04314===PCuAC	H	G	W
643549626	BCG9842_B3425	hypothetical protein	643348513	Bacillus cereus G9842		YP_002445296	206	pfam07987===DUF1775	H	E	W
643555362	BCAH820_1950	hypothetical protein	643348511	Bacillus cereus AH820		YP_002450901	206	pfam07987===DUF1775	H	E	W
643580649	Achl_4535	nuclear export factor GLE1	643348509	Pseudarthrobacter chlorophenolicus A6		YP_002478462	244	pfam07987===DUF1775	H	E	W
643589152	Achl_0754	nuclear export factor GLE1	643348509	Pseudarthrobacter chlorophenolicus A6		YP_002486840	245	pfam07987===DUF1775	H	G	W
643602931	Mnod_5301	protein of unknown function DUF461	643348564	Methylobacterium nodulans ORS 2060		YP_002500449	319	pfam04314===PCuAC<<>>pfam07987===DUF1775	H	G	W
643631581	BCQ_1904	hypothetical protein	643348514	Bacillus cereus Q1	ycnI	YP_002529623	87	pfam07987===DUF1775	H	E	-
643631582	BCQ_1905	hypothetical protein	643348514	Bacillus cereus Q1	ycnI	YP_002529624	117	pfam07987===DUF1775	-	-	W
643744594	BMEA_A0055	protein of unknown function DUF461	643692012	Brucella melitensis ATCC 23457		YP_002731828	334	pfam04314===PCuAC<<>>pfam07987===DUF1775	H	G	W
643762456	BCA_1979	hypothetical protein	643692007	Bacillus cereus 03BB102		YP_002749253	206	pfam07987===DUF1775	H	E	W
643771796	Lm4b_02082	hypothetical protein	643692027	Listeria monocytogenes sv. 4b CLIP 80459	lmo2061	YP_002758774	205	pfam07987===DUF1775	H	E	W
643776689	RER_01310	hypothetical protein	643692033	Rhodococcus erythropolis PR4		YP_002763578	222	pfam07987===DUF1775	H	E	W
643787231	BBR47_44200	hypothetical protein	643692011	Brevibacillus brevis NBRC 100599		YP_002773901	205	pfam07987===DUF1775	H	E	W
643799166	Deide_3p01280	Conserved hypothetical protein, precursor	643692020	Deinococcus deserti VCD115		YP_002787575	150	pfam07987===DUF1775	H	E	W
643818814	BAMEG_2677	hypothetical protein	643692006	Bacillus anthracis CDC 684		YP_002815275	206	pfam07987===DUF1775	H	E	W
643822475	NGR_b06120	hypothetical protein	643692032	Sinorhizobium fredii NGR234		YP_002822823	176	pfam07987===DUF1775	H	G	W
643825754	NGR_c15510	hypothetical protein	643692032	Sinorhizobium fredii NGR234		YP_002826072	325	pfam07987===DUF1775<<>>pfam04314===PCuAC	H	G	W
643850750	BAA_1983	hypothetical protein	643692005	Bacillus anthracis A0248		YP_002866317	206	pfam07987===DUF1775	H	E	W
643892181	Bsubs1_010100002218	hypothetical protein	643886132	Bacillus subtilis subtilis 168	ycnI	ZP_03590056	204	pfam07987===DUF1775	H	E	W
643896576	BsubsN3_010100002204	hypothetical protein	643886130	Bacillus subtilis NCIB 3610	ycnI	ZP_03594336	203	pfam07987===DUF1775	H	E	W
643901121	BsubsJ_010100002223	hypothetical protein	643886131	Bacillus subtilis subtilis JH642	ycnI	ZP_03598762	203	pfam07987===DUF1775	H	E	W
643905499	BsubsS_010100002234	hypothetical protein	643886129	Bacillus subtilis subtilis SMY	ycnI	ZP_03603024	203	pfam07987===DUF1775	H	E	W
644258291	STACA0001_1103	putative nuclear export factor GLE1	643886010	Staphylococcus capitis SK14		ZP_03612489	198	pfam07987===DUF1775	H	E	W
644375987	FuraDRAFT_0028	nuclear export factor GLE1	643886068	Pseudogulbenkiania ferrooxidans 2002		ZP_03696526	172	pfam07987===DUF1775	H	G	W
644396974	BCETI_1000219	Hypothetical protein, conserved	643886153	Brucella ceti Cudo		ZP_03784639	351	pfam07987===DUF1775<<>>pfam04314===PCuAC	H	G	W
644447638	STAHO0001_1167	conserved hypothetical protein	643886039	Staphylococcus hominis SK119		ZP_04059440	203	pfam07987===DUF1775	H	E	W
644455803	bcere0001_17180	hypothetical protein	643886042	Bacillus cereus m1293		ZP_04322908	206	pfam07987===DUF1775	H	E	W
644461164	bcere0002_17140	hypothetical protein	643886035	Bacillus cereus ATCC 10876		ZP_04317048	206	pfam07987===DUF1775	H	E	W
644467108	bcere0004_17160	hypothetical protein	643886036	Bacillus cereus BGSC 6E1		ZP_04311361	206	pfam07987===DUF1775	H	E	W
644472865	bcere0005_17070	hypothetical protein	643886037	Bacillus cereus 172560W		ZP_04305714	206	pfam07987===DUF1775	H	E	W
644478614	bcere0006_17490	hypothetical protein	643886038	Bacillus wiedmannii MM3		ZP_04300196	206	pfam07987===DUF1775	H	E	W
644484312	bcere0007_17840	hypothetical protein	643886031	Bacillus mycoides AH621		ZP_04294564	206	pfam07987===DUF1775	H	E	W
644489979	bcere0009_17030	hypothetical protein	643886032	Bacillus cereus R309803		ZP_04288903	206	pfam07987===DUF1775	H	E	W
644495679	bcere0010_17190	hypothetical protein	643886033	Bacillus cereus ATCC 4342		ZP_04283634	206	pfam07987===DUF1775	H	E	W
644501051	bcere0011_17300	hypothetical protein	643886166	Bacillus cereus mm1550		ZP_04278397	206	pfam07987===DUF1775	H	E	W
644506372	bcere0012_17170	hypothetical protein	643886165	Bacillus cereus BDRD-ST24		ZP_04272960	206	pfam07987===DUF1775	H	E	W
644511927	bcere0013_17600	hypothetical protein	643886164	Bacillus cereus BDRD-ST26		ZP_04267228	206	pfam07987===DUF1775	H	E	W
644517737	bcere0014_17160	hypothetical protein	643886163	Bacillus cereus BDRD-ST196		ZP_04261632	206	pfam07987===DUF1775	H	E	W
644523379	bcere0015_17210	hypothetical protein	643886162	Bacillus cereus BDRD-Cer4		ZP_04256264	206	pfam07987===DUF1775	H	E	W
644528933	bcere0016_17980	hypothetical protein	643886161	Bacillus cereus 95/8201		ZP_04250721	206	pfam07987===DUF1775	H	E	W
644534524	bcere0017_16790	hypothetical protein	643886160	Bacillus cereus Rock1-3		ZP_04244792	206	pfam07987===DUF1775	H	E	W
644540423	bcere0018_16720	hypothetical protein	643886123	Bacillus cereus Rock1-15		ZP_04238999	206	pfam07987===DUF1775	H	E	W
644546263	bcere0019_17110	hypothetical protein	643886159	Bacillus cereus Rock3-28		ZP_04233257	206	pfam07987===DUF1775	H	E	W
644552105	bcere0020_17080	hypothetical protein	643886158	Bacillus cereus Rock3-29		ZP_04227432	206	pfam07987===DUF1775	H	E	W
644558091	bcere0021_17450	hypothetical protein	643886157	Bacillus cereus Rock3-42		ZP_04222151	206	pfam07987===DUF1775	H	E	W
644568261	bcere0023_17820	hypothetical protein	643886156	Bacillus cereus Rock4-2		ZP_04211671	206	pfam07987===DUF1775	H	E	W
644576913	bcere0025_16940	hypothetical protein	643886101	Bacillus cereus F65185		ZP_04202778	206	pfam07987===DUF1775	H	E	W
644583059	bcere0026_17200	YcnI (Conserved membrane protein)	643886180	Bacillus mycoides AH603		ZP_04196989	213	pfam07987===DUF1775	H	E	W
644588967	bcere0027_17510	hypothetical protein	643886179	Bacillus cereus AH676		ZP_04191408	196	pfam07987===DUF1775	H	E	W
644594640	bcere0028_17300	hypothetical protein	643886178	Bacillus cereus AH1271		ZP_04185719	206	pfam07987===DUF1775	H	E	W
644600394	bcere0029_17580	hypothetical protein	643886177	Bacillus cereus AH1272		ZP_04179921	206	pfam07987===DUF1775	H	E	W
644606319	bcere0030_18030	hypothetical protein	643886176	Bacillus cereus AH1273		ZP_04174153	206	pfam07987===DUF1775	H	E	W
644612158	bmyco0001_16950	YcnI (Conserved membrane protein)	643886175	Bacillus mycoides DSM 2048		ZP_04168436	206	pfam07987===DUF1775	H	E	W
644629773	bpmyx0001_17250	YcnI (Conserved membrane protein)	643886172	Bacillus pseudomycoides DSM 12442		ZP_04150928	207	pfam07987===DUF1775	H	E	W
644635729	bthur0001_17420	hypothetical protein	643886071	Bacillus thuringiensis sv. tochigiensis BGSC 4Y1		ZP_04145208	206	pfam07987===DUF1775	H	E	W
644641578	bthur0002_17600	hypothetical protein	643886171	Bacillus thuringiensis Bt407		ZP_04138930	206	pfam07987===DUF1775	H	E	W
644647956	bthur0003_17230	hypothetical protein	643886091	Bacillus thuringiensis sv. thuringiensis T01001		ZP_04132565	206	pfam07987===DUF1775	H	E	W
644658170	bthur0004_56040	hypothetical protein	643886089	Bacillus thuringiensis sv. sotto T04001		ZP_04129807	206	pfam07987===DUF1775	H	E	W
644660991	bthur0005_17370	hypothetical protein	643886090	Bacillus thuringiensis sv. pakistani t13001		ZP_04119956	214	pfam07987===DUF1775	H	E	W
644667112	bthur0006_17250	hypothetical protein	643886087	Bacillus thuringiensis sv. kurstaki T03a001		ZP_04114407	206	pfam07987===DUF1775	H	E	W
644672740	bthur0007_17190	hypothetical protein	643886088	Bacillus thuringiensis sv. monterrey BGSC 4AJ1		ZP_04107909	206	pfam07987===DUF1775	H	E	W
644679315	bthur0008_17290	hypothetical protein	643886085	Bacillus thuringiensis sv. berliner ATCC 10792		ZP_04101664	206	pfam07987===DUF1775	H	E	W
644685643	bthur0009_17170	hypothetical protein	643886086	Bacillus thuringiensis sv. andalousiensis BGSC 4AW1		ZP_04096106	206	pfam07987===DUF1775	H	E	W
644691304	bthur0010_17250	hypothetical protein	643886126	Bacillus thuringiensis sv. pondicheriensis BGSC 4BA1		ZP_04090075	206	pfam07987===DUF1775	H	E	W
644697384	bthur0011_16620	hypothetical protein	643886096	Bacillus thuringiensis sv. huazhongensis BGSC 4BD1		ZP_04083992	206	pfam07987===DUF1775	H	E	W
644703591	bthur0012_17650	hypothetical protein	643886093	Bacillus thuringiensis sv. pulsiensis BGSC 4CC1		ZP_04078144	206	pfam07987===DUF1775	H	E	W
644709676	bthur0013_18290	hypothetical protein	643886094	Bacillus thuringiensis IBL200		ZP_04071519	206	pfam07987===DUF1775	H	E	W
644716359	bthur0014_17390	hypothetical protein	643886092	Bacillus thuringiensis IBL4222		ZP_04064758	206	pfam07987===DUF1775	H	E	W
644727829	RHOER0001_4109	nuclear export factor GLE1 family protein	643886201	Rhodococcus erythropolis SK121		ZP_04386612	224	pfam07987===DUF1775	H	E	W
644795368	Vapar_4773	protein of unknown function DUF461	644736413	Variovorax paradoxus S110		YP_002946644	302	pfam07987===DUF1775<<>>pfam04314===PCuAC	H	A	W
644811434	MexAM1_META1p1264	hypothetical protein	644736386	Methylorubrum extorquens AM1		YP_002962405	362	pfam07987===DUF1775<<>>pfam04314===PCuAC	H	G	W
644824676	Rleg_2089	protein of unknown function DUF461	644736401	Rhizobium leguminosarum bv. trifolii WSM1325		YP_002975906	337	pfam07987===DUF1775<<>>pfam04314===PCuAC	H	G	W
644862824	Pjdr2_5843	nuclear export factor GLE1	644736396	Paenibacillus sp. JDR-2		YP_003014534	213	pfam07987===DUF1775	H	E	W
644911363	METDI2035	hypothetical protein	644736387	Methylorubrum extorquens DM4		YP_003067587	355	pfam04314===PCuAC<<>>pfam07987===DUF1775	H	G	W
644940580	Amir_0042	nuclear export factor GLE1	644736323	Actinosynnema mirum DSM 43827		YP_003097862	249	pfam07987===DUF1775	H	E	W
644948767	BMI_I57	protein of unknown function DUF461	644736332	Brucella microti CCM 4915		YP_003106026	334	pfam07987===DUF1775<<>>pfam04314===PCuAC	H	G	W
644954273	Caci_1125	nuclear export factor GLE1	644736339	Catenulispora acidiphila ID139908, DSM 44928		YP_003111892	251	pfam07987===DUF1775	H	E	W
644956215	Caci_3068	nuclear export factor GLE1	644736339	Catenulispora acidiphila ID139908, DSM 44928		YP_003113818	253	pfam07987===DUF1775	H	E	W
644957088	Caci_3974	hypothetical protein	644736339	Catenulispora acidiphila ID139908, DSM 44928		YP_003114691	270	pfam07987===DUF1775	H	E	W
644974165	Svir_00610	hypothetical protein	644736404	Saccharomonospora viridis P101, DSM 43017		YP_003131977	230	pfam07987===DUF1775	H	E	W
645028752	Aaci_2625	nuclear export factor GLE1	644736325	Alicyclobacillus acidocaldarius acidocaldarius 104-IA, DSM 446		YP_003186018	220	pfam07987===DUF1775	H	E	W
645040204	Namu_1066	nuclear export factor GLE1	644736393	Nakamurella multipartita Y-104, DSM 44233		YP_003200463	243	pfam07987===DUF1775	H	G	W
645040206	Namu_1068	hypothetical protein	644736393	Nakamurella multipartita Y-104, DSM 44233		YP_003200465	207	pfam07987===DUF1775	H	S	W
645068614	BantC_010100011720	hypothetical protein	645058779	Bacillus anthracis CNEVA-9066		ZP_05148369	206	pfam07987===DUF1775	H	E	W
645072619	BantA1_010100002260	hypothetical protein	645058778	Bacillus anthracis A1055		ZP_05183056	206	pfam07987===DUF1775	H	E	W
645082584	BantV_010100023607	hypothetical protein	645058772	Bacillus anthracis Vollum		ZP_05207501	206	pfam07987===DUF1775	H	E	W
645085685	BantKB_010100009427	hypothetical protein	645058771	Bacillus anthracis Kruger B		ZP_05198902	206	pfam07987===DUF1775	H	E	W
645090994	BantWNA_010100006545	hypothetical protein	645058774	Bacillus anthracis WesternNA USA6153		ZP_05192524	206	pfam07987===DUF1775	H	E	W
645099079	BantA9_010100016966	hypothetical protein	645058773	Bacillus anthracis Australia 94		ZP_05212027	206	pfam07987===DUF1775	H	E	W
645125847	MintA_010100016085	nuclear export factor GLE1 family protein	645058739	Mycobacterium intracellulare ATCC 13950		ZP_05226458	222	pfam07987===DUF1775	H	E	W
645205309	SghaA1_010100018627	uncharacterized protein	645058824	Streptomyces ghanaensis ATCC 14672		ZP_04687205	250	pfam07987===DUF1775	H	E	W
645212907	SrosN15_010100017289	hypothetical protein	645058822	Streptomyces filamentosus NRRL 15998		ZP_04694688	249	pfam07987===DUF1775	H	E	W
645219568	SalbJ_010100015636	uncharacterized protein	645058823	Streptomyces albidoflavus J1074		ZP_04703401	262	pfam07987===DUF1775	H	E	W
645230005	SrosN1_010100018056	hypothetical protein	645058827	Streptomyces filamentosus NRRL 11379		ZP_04709874	249	pfam07987===DUF1775	H	E	W
645289626	Babob68_010100009372	hypothetical protein	645058838	Brucella abortus bv. 6 870		ZP_05153618	334	pfam04314===PCuAC<<>>pfam07987===DUF1775	H	G	W
645292733	Babob42_010100009397	hypothetical protein	645058841	Brucella abortus bv. 4 292		ZP_05189972	334	pfam07987===DUF1775<<>>pfam04314===PCuAC	H	G	W
645295856	Babob3T_010100009367	hypothetical protein	645058842	Brucella abortus bv. 3 Tulya		ZP_05156681	334	pfam07987===DUF1775<<>>pfam04314===PCuAC	H	G	W
645297504	Babob28_010100001885	hypothetical protein	645058839	Brucella abortus bv. 2 86/8/59		ZP_05158310	334	pfam07987===DUF1775<<>>pfam04314===PCuAC	H	G	W
645301957	Bsuib55_010100008409	hypothetical protein	645058840	Brucella suis bv. 5 513		ZP_05162695	334	pfam07987===DUF1775<<>>pfam04314===PCuAC	H	G	W
645306402	Bsuib36_010100015196	hypothetical protein	645058845	Brucella suis bv. 3 686		ZP_05167062	334	pfam04314===PCuAC<<>>pfam07987===DUF1775	H	G	W
645308447	BpinM_010100009803	hypothetical protein	645058783	Brucella pinnipedialis M163/99/10		ZP_05169075	334	pfam07987===DUF1775<<>>pfam04314===PCuAC	H	G	W
645314634	BcetM6_010100008432	hypothetical protein	645058844	Brucella ceti M644/93/1		ZP_05175176	334	pfam07987===DUF1775<<>>pfam04314===PCuAC	H	G	W
645317598	BcetM_010100007560	hypothetical protein	645058847	Brucella ceti M13/05/1		ZP_05178089	334	pfam07987===DUF1775<<>>pfam04314===PCuAC	H	G	W
645319634	Bru83_010100001776	hypothetical protein	645058848	Brucella sp. 83/13		ZP_05180084	334	pfam04314===PCuAC<<>>pfam07987===DUF1775	H	G	W
645359328	BpinM2_010100008787	hypothetical protein	645058859	Brucella pinnipedialis M292/94/1		ZP_05444348	334	pfam04314===PCuAC<<>>pfam07987===DUF1775	H	G	W
645363773	Bmelb1R_010100015154	hypothetical protein	645058858	Brucella melitensis bv. 1 Rev.1		ZP_05448718	334	pfam07987===DUF1775<<>>pfam04314===PCuAC	H	G	W
645365448	Bneo5_010100007530	hypothetical protein	645058868	Brucella neotomae 5K33, ATCC 23459		ZP_05450375	332	pfam07987===DUF1775<<>>pfam04314===PCuAC	H	G	W
645368603	Bmelb3E_010100007750	hypothetical protein	645058867	Brucella melitensis bv. 3 Ether		ZP_05453480	334	pfam04314===PCuAC<<>>pfam07987===DUF1775	H	G	W
645371795	BcetM4_010100007693	hypothetical protein	645058866	Brucella ceti M490/95/1		ZP_05456617	334	pfam04314===PCuAC<<>>pfam07987===DUF1775	H	G	W
645374902	BcetB_010100007540	hypothetical protein	645058865	Brucella ceti B1/94		ZP_05459675	334	pfam07987===DUF1775<<>>pfam04314===PCuAC	H	G	W
645379465	Babob9C_010100014982	hypothetical protein	645058864	Brucella abortus bv. 9 C68		ZP_05464154	334	pfam07987===DUF1775<<>>pfam04314===PCuAC	H	G	W
645382792	Bmelb26_010100015920	hypothetical protein	645058863	Brucella melitensis bv. 2 63/9		ZP_05467428	334	pfam04314===PCuAC<<>>pfam07987===DUF1775	H	G	W
645386592	StreC_010100018882	hypothetical protein	645058853	Streptomyces sp. C		ZP_05507793	247	pfam07987===DUF1775	H	E	W
645395284	ShygA5_010100023889	uncharacterized protein	645058857	Streptomyces hygroscopicus ATCC 53653		ZP_05516393	249	pfam07987===DUF1775	H	E	W
645403931	SlivT_010100018769	uncharacterized protein	645058856	Streptomyces lividans TK24	SCO3967	ZP_05524968	253	pfam07987===DUF1775	H	E	W
645408031	SvirD4_010100000952	hypothetical protein	645058855	Streptomyces viridochromogenes DSM 40736		ZP_05529016	244	pfam07987===DUF1775	H	E	W
645411745	SvirD4_010100019752	uncharacterized protein	645058855	Streptomyces viridochromogenes DSM 40736		ZP_05532669	246	pfam07987===DUF1775	H	E	W
645419364	SgriT_010100018868	uncharacterized protein	645058728	Streptomyces griseoflavus Tu4000		ZP_05540229	251	pfam07987===DUF1775	H	E	W
645423068	MaviaA2_010100000936	nuclear export factor GLE1 family protein	645058725	Mycobacterium avium avium ATCC 25291		ZP_05214751	96	pfam07987===DUF1775	H	E	-
645442017	HMPREF0789_2200	conserved hypothetical protein	645058812	Staphylococcus epidermidis BCM-HMP0060		ZP_04826392	89	pfam07987===DUF1775	H	E	-
645468297	HMPREF0793_0475	nuclear export factor GLE1	645058850	Staphylococcus epidermidis M23864:W1		ZP_04817607	199	pfam07987===DUF1775	H	E	W
645472825	HMPREF0791_2347	nuclear export factor GLE1	645058851	Staphylococcus epidermidis W23144		ZP_04798266	195	pfam07987===DUF1775	H	E	W
645511490	BAAA_1000052	Hypothetical protein, conserved	645058717	Brucella abortus 2308 A		ZP_04593526	351	pfam04314===PCuAC<<>>pfam07987===DUF1775	H	G	W
645537988	STAWA0001_0216	nuclear export factor GLE1	645058825	Staphylococcus warneri L37603, SK66		ZP_04679153	196	pfam07987===DUF1775	H	E	W
645538061	OINT_1000057	Hypothetical protein, conserved	645058765	Ochrobactrum intermedium LMG 3301		ZP_04679225	342	pfam07987===DUF1775<<>>pfam04314===PCuAC	H	G	W
645558977	AcdelDRAFT_3752	nuclear export factor GLE1	645058786	Acidovorax delafieldii 2AN		ZP_04764521	187	pfam07987===DUF1775	H	G	W
645984266	StAA4_010100040133	hypothetical protein	645951800	Streptomyces sp. AA4		ZP_05484407	250	pfam07987===DUF1775	H	E	W
645987784	BruF5_010100015013	hypothetical protein	645951812	Brucella sp. F5/99		ZP_05756449	334	pfam07987===DUF1775<<>>pfam04314===PCuAC	H	G	W
646092479	AmarD1_010100005756	nuclear export factor GLE1	645951844	Aeromicrobium marinum DSM 15272		ZP_06045524	183	pfam07987===DUF1775	H	E	W
646316846	BSU03940	hypothetical protein	646311909	Bacillus subtilis subtilis 168	ycnI	NP_388276	204	pfam07987===DUF1775	H	E	W
646392684	Gbro_1159	nuclear export factor GLE1	646311932	Gordonia bronchialis 3410, DSM 43247		YP_003272360	233	pfam07987===DUF1775	H	E	W
646438278	Sthe_3291	nuclear export factor GLE1	646311953	Sphaerobacter thermophilus 4ac11, DSM 20745		YP_003321513	219	pfam07987===DUF1775	H	E	W
646454942	Sros_3433	hypothetical protein	646311958	Streptosporangium roseum NI 9100, DSM 43021		YP_003339113	250	pfam07987===DUF1775	H	E	W
646490730	Kfla_4173	hypothetical protein	646311938	Kribbella flavida IFO 14399, DSM 17836		YP_003382017	259	pfam07987===DUF1775	H	G	W
646492282	Kfla_5751	nuclear export factor GLE1	646311938	Kribbella flavida IFO 14399, DSM 17836		YP_003383555	249	pfam07987===DUF1775	H	E	W
646506400	Cwoe_5773	nuclear export factor GLE1	646311917	Conexibacter woesei ID131577, DSM 14684		YP_003397549	277	pfam07987===DUF1775<<>>pfam04234===CopC	H	E	W
646506401	Cwoe_5774	nuclear export factor GLE1	646311917	Conexibacter woesei ID131577, DSM 14684		YP_003397550	265	pfam07987===DUF1775	H	E	W
646516964	Gobs_1276	nuclear export factor GLE1	646311931	Geodermatophilus obscurus G-20, DSM 43160		YP_003408388	247	pfam07987===DUF1775	H	E	W
646522901	LM5578_2262	hypothetical protein	646311941	Listeria monocytogenes 08-5578	lmo2061	YP_003414371	205	pfam07987===DUF1775	H	E	W
646526019	LM5923_2213	hypothetical protein	646311942	Listeria monocytogenes 08-5923	lmo2061	YP_003417416	205	pfam07987===DUF1775	H	E	W
646564512	BMQ_pBM40013	nuclear export factor GLE1	646564508	Bacillus megaterium QM B1551		NP_799471	211	pfam07987===DUF1775	H	E	W
646585984	ROP_38720	hypothetical membrane protein	646564564	Rhodococcus opacus B4		YP_002781064	222	pfam07987===DUF1775	H	E	W
646630549	lse_2041	hypothetical protein	646564544	Listeria seeligeri sv. 1/2b SLCC3954		YP_003465274	205	pfam07987===DUF1775	H	E	W
646656079	SCAB_46621	uncharacterized protein	646564576	Streptomyces scabiei 87.22		YP_003490261	247	pfam07987===DUF1775	H	E	W
646660292	SCAB_89571	hypothetical protein	646564576	Streptomyces scabiei 87.22		YP_003494415	247	pfam07987===DUF1775	H	E	W
646680249	Snas_5783	nuclear export factor GLE1	646564571	Stackebrandtia nassauensis LLR-40K-21, DSM 44728		YP_003514506	254	pfam07987===DUF1775	H	E	W
646749196	Btus_0352	nuclear export factor GLE1	646564511	Kyrpidia tusciae T2, DSM 2912		YP_003588268	228	pfam07987===DUF1775	H	E	W
646758061	BMD_1808	hypothetical protein	646564507	Bacillus megaterium DSM 319		YP_003597011	168	pfam07987===DUF1775	-	E	W
646822269	BMB171_C1703	hypothetical protein	646564510	Bacillus thuringiensis BMB171		YP_003664238	206	pfam07987===DUF1775	H	E	W
646842569	Mesil_0925	nuclear export factor GLE1	646564546	Meiothermus silvanus VI-R2, DSM 9946		YP_003684344	150	pfam07987===DUF1775	H	E	W
646969220	SBI_00135	hypothetical protein	646862346	Streptomyces bingchenggensis BCW-1		ADI03256	468	pfam07987===DUF1775	H	E	W
646974407	SBI_05283	uncharacterized protein	646862346	Streptomyces bingchenggensis BCW-1		ADI08403	253	pfam07987===DUF1775	H	E	W
647015229	SeryN2_010100030598	hypothetical protein	647000310	Saccharopolyspora erythraea NRRL 2338		ZP_06566866	216	pfam07987===DUF1775	-	E	W
647321491	HMPREF0797_0927	nuclear export factor GLE1	647000324	Staphylococcus epidermidis SK135		ZP_06284083	89	pfam07987===DUF1775	H	E	-
647324619	SACT1DRAFT_1377	nuclear export factor GLE1	647000328	Streptomyces sp. ACT-1 XylebKG-1		ZP_06277352	249	pfam07987===DUF1775	H	E	W
647382213	BSU6633_16750	hypothetical protein	647000211	Bacillus subtilis spizizenii ATCC 6633	ycnI	ZP_06875217	205	pfam07987===DUF1775	H	E	W
647471177	HMPREF0794_1037	conserved hypothetical protein	647000323	Staphylococcus epidermidis M23864:W2(grey)		ZP_06613755	76	pfam07987===DUF1775	H	E	-
647499131	HMPREF0591_2835	nuclear export factor GLE1 family protein	647000278	Mycobacterium parascrofulaceum ATCC BAA-614		ZP_06849394	227	pfam07987===DUF1775	H	E	W
647506422	HMPREF0724_3595	nuclear export factor GLE1	647000305	Rhodococcus equi ATCC 33707		ZP_06831313	217	pfam07987===DUF1775	H	E	W
647545371	SCLAV_2835	DUF1775 domain-containing protein	647533233	Streptomyces clavuligerus ATCC 27064		ZP_06772309	288	pfam07987===DUF1775	H	E	W
647631834	PJE062_807	transporter	647533200	Pseudovibrio sp. JE062		ZP_05084876	176	pfam07987===DUF1775	H	G	W
647648505	RGAI101_22	signal peptide protein	647533205	Roseobacter sp. GAI101		ZP_05102771	325	pfam07987===DUF1775<<>>pfam04314===PCuAC	H	G	W
647685822	MCAG_04126	nuclear export factor GLE1	647533185	Micromonospora carbonacea var. africana		ZP_04607869	242	pfam07987===DUF1775	H	E	W
647686515	MCAG_04810	nuclear export factor GLE1	647533185	Micromonospora carbonacea var. africana		ZP_04608553	289	pfam07987===DUF1775	D	E	W
647689422	MDMS009_1874	Nuclear export factor GLE1 family	647533183	Methylophaga thiooxydans DMS010		ZP_05104718	190	pfam07987===DUF1775	H	G	W
647771012	POTG_01249	conserved hypothetical protein	647533191	Paenibacillus sp. D14		ZP_04851828	259	pfam07987===DUF1775	H	E	W
647816094	BAUG_2131	conserved hypothetical protein	647533116	Brucella abortus NCTC 8038		ZP_05822074	334	pfam04314===PCuAC<<>>pfam07987===DUF1775	H	G	W
647817381	BAWG_0350	conserved hypothetical protein	647533118	Brucella melitensis bv. 1 16M		ZP_05833620	334	pfam04314===PCuAC<<>>pfam07987===DUF1775	H	G	W
647821602	BAVG_1416	conserved hypothetical protein	647533120	Brucella suis bv. 4 40		ZP_05837769	334	pfam07987===DUF1775<<>>pfam04314===PCuAC	H	G	W
647981920	SSTG_02252	nuclear export factor GLE1	647533235	Streptomyces sp. e14		ZP_06708811	247	pfam07987===DUF1775	H	E	W
648000169	BAZG_00365	hypothetical protein	647533119	Brucella sp. NVSL 07-0026		ZP_06792135	334	pfam04314===PCuAC<<>>pfam07987===DUF1775	H	G	W
648015971	BAYG_00364	hypothetical protein	647533117	Brucella abortus bv. 5 B3196		ZP_06931177	351	pfam07987===DUF1775<<>>pfam04314===PCuAC	H	G	W
648073750	AMED_0094	hypothetical protein	648028006	Amycolatopsis mediterranei U32		YP_003762320	255	pfam07987===DUF1775	H	E	W
648101611	BACI_c18970	hypothetical protein	648028007	Bacillus cereus bv. anthracis CI	ycnI	YP_003791690	206	pfam07987===DUF1775	H	E	W
648135780	Micau_1196	nuclear export factor GLE1	648028042	Micromonospora aurantiaca ATCC 27029		YP_003834334	243	pfam07987===DUF1775	H	E	W
648136827	Micau_2249	nuclear export factor GLE1	648028042	Micromonospora aurantiaca ATCC 27029		YP_003835369	315	pfam07987===DUF1775	T	D	W
648164203	BSUW23_02035	hypothetical protein	648028008	Bacillus subtilis spizizenii W23	ycnI	YP_003864774	205	pfam07987===DUF1775	H	E	W
648168342	PPE_00411	hypothetical protein	648028048	Paenibacillus polymyxa E681	ycnI	YP_003868805	251	pfam07987===DUF1775	H	E	W
648394501	BIBO1_0309	protein of unknown function DUF461	648276624	Brucella inopinata BO1		ZP_07476253	334	pfam07987===DUF1775<<>>pfam04314===PCuAC	H	G	W
648399594	BIBO2_2429	protein of unknown function DUF461	648276625	Brucella sp. BO2		ZP_07475299	334	pfam04314===PCuAC<<>>pfam07987===DUF1775	H	G	W
648401240	BROD_1032	protein of unknown function DUF461	648276626	Brucella sp. NF 2653		ZP_07471074	334	pfam04314===PCuAC<<>>pfam07987===DUF1775	H	G	W
648722238	PaecuDRAFT_1248	nuclear export factor GLE1	648276707	Paenibacillus curdlanolyticus YK9		ZP_07386589	248	pfam07987===DUF1775	H	E	W
648738023	SinmeBDRAFT_2678	nuclear export factor GLE1	648276728	Sinorhizobium meliloti BL225C	SMa1200	ZP_07584921	176	pfam07987===DUF1775	H	G	W
648738903	SinmeBDRAFT_3549	protein of unknown function DUF461	648276728	Sinorhizobium meliloti BL225C	SMc01242	ZP_07587619	326	pfam04314===PCuAC<<>>pfam07987===DUF1775	H	G	W
648754143	StrviDRAFT_5200	conserved hypothetical protein	648276750	Streptomyces violaceusniger Tu 4113		ZP_07607516	237	pfam07987===DUF1775	H	E	W
648756017	StrviDRAFT_7055	nuclear export factor GLE1	648276750	Streptomyces violaceusniger Tu 4113		ZP_07609370	251	pfam07987===DUF1775	H	E	W
648864505	SSDG_00530	nuclear export factor GLE1	648861016	Streptomyces pristinaespiralis ATCC 25486		ZP_06910776	251	pfam07987===DUF1775	H	E	W
648872074	SSEG_03048	nuclear export factor GLE1	648861017	Streptomyces sviceus ATCC 29083		ZP_06918256	248	pfam07987===DUF1775	H	E	W
648874217	SSEG_02769	nuclear export factor GLE1	648861017	Streptomyces sviceus ATCC 29083		ZP_06920377	254	pfam07987===DUF1775	H	E	W
648874573	SSEG_02037	conserved hypothetical protein	648861017	Streptomyces sviceus ATCC 29083		ZP_06920733	234	pfam07987===DUF1775	H	E	W
649666424	BAMF_0362	hypothetical protein	649633008	Bacillus amyloliquefaciens DSM 7	ycnI	YP_003918958	203	pfam07987===DUF1775	H	E	W
649679839	PPSC2_c0442	nuclear export factor gle1	649633079	Paenibacillus polymyxa SC2	ycnI	YP_003944667	249	pfam07987===DUF1775	H	E	W
649684999	STAUR_0088	hypothetical protein	649633096	Stigmatella aurantiaca DW4/3-1		YP_003949724	235	pfam07987===DUF1775	H	G	-
649710538	BATR1942_20680	hypothetical protein	649633009	Bacillus atrophaeus 1942		YP_003975982	206	pfam07987===DUF1775	H	E	W
649739026	REQ_01200	hypothetical protein	649633089	Rhodococcus equi 103S		YP_004004959	217	pfam07987===DUF1775	H	E	W
649754149	FraEuI1c_7108	nuclear export factor GLE1	649633045	Frankia inefficax EuI1c		YP_004020943	247	pfam07987===DUF1775	H	E	W
649810064	Mspyr1_52490	hypothetical protein	649633070	Mycolicibacterium gilvum Spyr1		YP_004079609	237	pfam07987===DUF1775	H	E	W
649811624	ML5_1461	nuclear export factor gle1	649633069	Micromonospora sp. L5		YP_004081150	243	pfam07987===DUF1775	H	E	W
649812520	ML5_2361	nuclear export factor gle1	649633069	Micromonospora sp. L5		YP_004082034	315	pfam07987===DUF1775	T	D	W
649839873	Rpdx1_2573	nuclear export factor GLE1	649633091	Rhodopseudomonas palustris DX-1	RPA2930	YP_004108895	175	pfam07987===DUF1775	H	G	W
649858795	Alide_3902	nuclear export factor gle1	649633004	Alicycliphilus denitrificans BC		YP_004128497	167	pfam07987===DUF1775	H	A	W
649871568	Mesci_1690	nuclear export factor GLE1	649633066	Mesorhizobium ciceri bv. biserrulae WSM1271	mll3324	YP_004140895	172	pfam07987===DUF1775	H	G	W
649888657	Varpa_5430	hypothetical protein	649633106	Variovorax paradoxus EPS		YP_004157696	301	pfam04314===PCuAC<<>>pfam07987===DUF1775	H	A	W
649902989	Deima_2598	nuclear export factor GLE1	649633034	Deinococcus maricopensis LB-34, DSM 21211		YP_004171896	146	pfam07987===DUF1775	H	E	W
649937994	BSn5_13575	hypothetical protein	649633011	Bacillus subtilis BSn5	ycnI	YP_004206352	204	pfam07987===DUF1775	H	E	W
650034056	HMPREF1012_04020	YcnI protein	649989910	Bacillus sp. BT1B_CT2	ycnI	ZP_08002981	214	pfam07987===DUF1775	H	E	W
650126333	SSA3_010100027090	hypothetical protein	649990018	Streptomyces sp. SA3_actG		ZP_07980355	276	pfam07987===DUF1775	H	E	W
650136021	PL1_2845	hypothetical protein	649989978	Paenibacillus larvae larvae B-3650		ZP_08057725	195	pfam07987===DUF1775	H	E	W
650379278	BSNT_00692	hypothetical protein	650377907	Bacillus subtilis natto BEST195	ycnI	BAI83874	204	pfam07987===DUF1775	H	E	W
650465306	Asphe3_06620	uncharacterized conserved protein	650377905	Pseudarthrobacter phenanthrenivorans Sphe3		ADX71871	248	pfam07987===DUF1775	H	G	W
650468652	Asphe3_40960	Domain of unknown function (DUF1775)	650377905	Pseudarthrobacter phenanthrenivorans Sphe3		ADX75162	148	pfam07987===DUF1775	H	E	-
650498501	YBT020_09940	hypothetical protein	650377908	Bacillus thuringiensis sv. finitimus YBT-020		ADY21234	206	pfam07987===DUF1775	H	E	W
650513950	lmo4a_2110	conserved hypothetical protein	650377957	Listeria monocytogenes sv. 4a L99	lmo2061	CAR84814	205	pfam07987===DUF1775	H	E	W
650730082	MTES_1358	hypothetical protein	650716057	Microbacterium testaceum StLB037		YP_004224202	248	pfam07987===DUF1775	H	E	W
650739868	AGROH133_05992	hypothetical protein	650716007	Agrobacterium sp. H13-3		YP_004278661	329	pfam07987===DUF1775<<>>pfam04314===PCuAC	H	G	W
650803824	Alide2_4248	nuclear export factor GLE1	650716008	Alicycliphilus denitrificans K601		YP_004390079	167	pfam07987===DUF1775	H	A	W
650815567	VAB18032_10545	nuclear export factor GLE1	650716103	Verrucosispora maris AB-18-032		YP_004403827	256	pfam07987===DUF1775	H	E	W
650816362	VAB18032_14490	nuclear export factor GLE1	650716103	Verrucosispora maris AB-18-032		YP_004404610	285	pfam07987===DUF1775	G	E	W
650863519	AS9A_0049	nuclear export factor GLE1	650716009	Hoyosella subflava DQS3-9A1		YP_004491309	207	pfam07987===DUF1775	H	E	W
650866547	AS9A_3055	nuclear export factor GLE1	650716009	Hoyosella subflava DQS3-9A1		YP_004494300	225	pfam07987===DUF1775	H	G	W
650866549	AS9A_3057	argininosuccinate synthase	650716009	Hoyosella subflava DQS3-9A1		YP_004494302	193	pfam07987===DUF1775	H	G	W
650877031	JDM601_4163	nuclear export factor GLE1 family protein	650716061	Mycolicibacter sinensis JDM601		YP_004525417	225	pfam07987===DUF1775	H	E	W
650894370	Sinme_1445	hypothetical protein	650716086	Sinorhizobium meliloti AK83	SMc01242	YP_004548804	326	pfam07987===DUF1775<<>>pfam04314===PCuAC	H	G	W
650897125	Sinme_5872	nuclear export factor GLE1	650716086	Sinorhizobium meliloti AK83		YP_004551513	176	pfam07987===DUF1775	H	G	W
650915801	MLP_43470	hypothetical protein	650716058	Microlunatus phosphovorus NM-1		YP_004574764	265	pfam07987===DUF1775	H	E	W
650939661	Rta_36430	hypothetical protein	650716081	Ramlibacter tataouinensis TTB310		YP_004620776	186	pfam07987===DUF1775	H	G	W
650960475	KNP414_06522	hypothetical protein	650716070	Paenibacillus mucilaginosus KNP414		YP_004644913	221	pfam07987===DUF1775	H	E	W
651092208	SM11_chr2015	signal peptide protein	651053067	Sinorhizobium meliloti SM11	SMc01242	AEH79278	326	pfam07987===DUF1775<<>>pfam04314===PCuAC	H	G	W
651095015	SM11_pC0975	conserved hypothetical protein	651053067	Sinorhizobium meliloti SM11		AEH82048	176	pfam07987===DUF1775	H	G	W
651097405	BM590_A0054	conserved hypothetical protein	651053011	Brucella melitensis M5-90		ADZ85998	351	pfam07987===DUF1775<<>>pfam04314===PCuAC	H	G	W
651102641	CT43_CH1778	hypothetical protein	651053003	Bacillus thuringiensis sv. chinensis CT-43		AEA15462	173	pfam07987===DUF1775	H	E	W
651133585	BM28_A0056	conserved hypothetical protein	651053010	Brucella melitensis M28		ADZ65132	351	pfam07987===DUF1775<<>>pfam04314===PCuAC	H	G	W
651152320	Psed_0139	nuclear export factor GLE1	651053061	Pseudonocardia dioxanivorans CB1190		AEA22415	258	pfam07987===DUF1775	H	E	W
651178625	BAMTA208_01835	hypothetical protein	651053002	Bacillus amyloliquefaciens TA208	ycnI	AEB22556	203	pfam07987===DUF1775	H	E	W
651182814	LL3_00377	hypothetical protein	651053001	Bacillus amyloliquefaciens LL3		AEB61926	203	pfam07987===DUF1775	H	E	W
651226120	LMM7_2149	hypothetical protein	651053042	Listeria monocytogenes sv. 4a M7	lmo2061	AEH93154	205	pfam07987===DUF1775	H	E	W
651298526	HMPREF0798_01367	nuclear export factor GLE1 superfamily	651285007	Staphylococcus hominis hominis C80		ZP_07843050	203	pfam07987===DUF1775	H	E	W
651301990	HMPREF0786_01145	surface protein from Gram-positive cocci, anchor region	651285006	Staphylococcus caprae C87		ZP_07841799	198	pfam07987===DUF1775	H	E	W
651398657	NBCG_01932	putative nuclear export factor GLE1 family protein	651324077	Nocardioidaceae bacterium Broad-1		ZP_08196806	236	pfam07987===DUF1775	H	G	W
651404991	SclaA2_010100012741	hypothetical protein	651324105	Streptomyces clavuligerus ATCC 27064		ZP_08216664	288	pfam07987===DUF1775	H	E	W
651414628	AGRO_4530	hypothetical protein	651324008	Agrobacterium sp. ATCC 31749	Atu1468	ZP_08530522	324	pfam07987===DUF1775<<>>pfam04314===PCuAC	H	G	W
651452030	PaTRP_010100006599	hypothetical protein	651324082	Paracoccus sp. TRP		ZP_08664433	323	pfam07987===DUF1775<<>>pfam04314===PCuAC	H	G	W
651525347	SGM_3600	putative membrane protein	651324106	Streptomyces griseoaurantiacus M045		ZP_08288108	264	pfam07987===DUF1775	H	E	W
651526669	SGM_4893	putative membrane protein	651324106	Streptomyces griseoaurantiacus M045		ZP_08289401	273	pfam07987===DUF1775	H	E	W
651570712	HMPREF9413_0737	nuclear export factor GLE1	651324081	Paenibacillus sp. HGF7		ZP_08510830	214	pfam07987===DUF1775	H	E	W
651652753	CSIRO_2854	copper metallochaperone	651324015	Bradyrhizobiaceae bacterium SG-6C		ZP_08629760	349	pfam04314===PCuAC<<>>pfam07987===DUF1775	H	G	W
2230705252	Rhi57DRAFT_00058330	uncharacterized protein YcnI	2228664006	Rhizobium sp. 57MFTsu3.2			175	pfam07987===DUF1775	H	G	W
2236668296	A278O22DRAFT_00003120	Domain of unkown function (DUF1775)	2236661007	actinobacterium SCGC AAA278-O22 (unscreened)			186	pfam07987===DUF1775	H	G	-
2501941986	MicromonoL524020	Uncharacterized protein YcnI	2501939600	Micromonospora sp. L5			243	pfam07987===DUF1775	H	E	W
2501945920	MicromonoL563470	Domain of unkown function (DUF1775)	2501939600	Micromonospora sp. L5			218	pfam07987===DUF1775	T	D	W
2502378888	Phir20620	Uncharacterized protein YcnI	2502376840	Prosthecomicrobium hirschii ATCC 27832			173	pfam07987===DUF1775	H	G	W
2502910749	rn_15620	Uncharacterized protein YcnI	2502894011	Streptomyces clavuligerus ATCC 27064			256	pfam07987===DUF1775	H	E	W
2503199758	Mesop_1733	Uncharacterized protein YcnI	2503198000	Mesorhizobium opportunistum WSM2075	mll3324		172	pfam07987===DUF1775	H	G	W
2503281110	bcoa_00018330	Uncharacterized protein YcnI	2503242012	Bacillus coagulans 36D1, ATCC PTA-5827			204	pfam07987===DUF1775	H	E	W
2503508046	BabRB51_00000470	hypothetical protein	2503508000	Brucella abortus bv. 1 RB51			334	pfam04314===PCuAC<<>>pfam07987===DUF1775	H	G	W
2503662034	bcer_00025180	Uncharacterized protein YcnI	2503538037	Bacillus cereus RCH_BC1			206	pfam07987===DUF1775	H	E	W
2503665784	bcer_00009000	Uncharacterized protein YcnI	2503538038	Bacillus cereus RCH_BC3			206	pfam07987===DUF1775	H	E	W
2503671688	bcer_00012400	Uncharacterized protein YcnI	2503538039	Bacillus cereus RCH_BC2			206	pfam07987===DUF1775	H	E	W
2503694475	HsulDraft_00024820	hypothetical protein	2503692000	Hyphomicrobium sulfonivorans S1			337	pfam07987===DUF1775<<>>pfam04314===PCuAC	H	G	W
2503809427	BSes73_00014950	Uncharacterized protein YcnI	2503754022	Bacillus subtilis ES73	ycnI		204	pfam07987===DUF1775	H	E	W
2503914407	BsimplexDRAFT_00026390	Uncharacterized protein YcnI	2503904002	Bacillus simplex II3b11			220	pfam07987===DUF1775	H	E	W
2504010349	Sepi1a04_00020640	Domain of unkown function (DUF1775)	2503982007	Staphylococcus epidermidis 1a04			89	pfam07987===DUF1775	H	E	-
2504014228	Sepi2a01_00007270	Domain of unkown function (DUF1775)	2503982009	Staphylococcus epidermidis 2a01			89	pfam07987===DUF1775	H	E	-
2504026257	Sepi2d12_00012460	Uncharacterized protein YcnI	2503982012	Staphylococcus epidermidis 2d12			195	pfam07987===DUF1775	H	E	W
2504028042	Sepi2g06_00006250	Domain of unkown function (DUF1775)	2503982013	Staphylococcus epidermidis 2g06			89	pfam07987===DUF1775	H	E	-
2504030982	Sepi3a11_00011390	Uncharacterized protein YcnI	2503982014	Staphylococcus epidermidis 3a11			195	pfam07987===DUF1775	H	E	W
2504035699	Sepi3c10_00009420	Domain of unkown function (DUF1775)	2503982016	Staphylococcus epidermidis 3c10			89	pfam07987===DUF1775	H	E	-
2504037328	Sepi3d11_00000440	Uncharacterized protein YcnI	2503982017	Staphylococcus epidermidis 3d11			195	pfam07987===DUF1775	H	E	W
2504039928	Sepi5a02_00000870	Uncharacterized protein YcnI	2503982018	Staphylococcus epidermidis 5a02			195	pfam07987===DUF1775	H	E	W
2504044086	Sepi5b11_00018150	Domain of unkown function (DUF1775)	2503982019	Staphylococcus epidermidis 5b11			89	pfam07987===DUF1775	H	E	-
2504045734	Sepi5c01_00009830	Uncharacterized protein YcnI	2503982020	Staphylococcus epidermidis 5c01			197	pfam07987===DUF1775	H	E	W
2504047369	Sepi6b04_00000600	Uncharacterized protein YcnI	2503982021	Staphylococcus epidermidis 6b04			195	pfam07987===DUF1775	H	E	W
2504050205	Sepi6c06_00002860	Uncharacterized protein YcnI	2503982022	Staphylococcus epidermidis 6c06			195	pfam07987===DUF1775	H	E	W
2504054414	Sepi6d05_00019100	Uncharacterized protein YcnI	2503982023	Staphylococcus epidermidis 6d05			195	pfam07987===DUF1775	H	E	W
2504060712	Sepi9d05_00007660	Domain of unkown function (DUF1775)	2503982026	Staphylococcus epidermidis 9d05			89	pfam07987===DUF1775	H	E	-
2504069519	Sepi9e06_00001970	Domain of unkown function (DUF1775)	2503982029	Staphylococcus epidermidis 9e06			89	pfam07987===DUF1775	H	E	-
2504074559	SepiLM127_00027760	Domain of unkown function (DUF1775)	2503982030	Staphylococcus epidermidis LM127			89	pfam07987===DUF1775	H	E	-
2504075830	SepiLM129_00012400	Domain of unkown function (DUF1775)	2503982031	Staphylococcus epidermidis LM129			89	pfam07987===DUF1775	H	E	-
2504079037	SepiLM134_00017610	Domain of unkown function (DUF1775)	2503982032	Staphylococcus epidermidis LM134			89	pfam07987===DUF1775	H	E	-
2504908389	CATT_00019460	Uncharacterized protein YcnI	2504756050	Streptomyces cattleya ATCC 35852			238	pfam07987===DUF1775	H	E	W
2504968655	OchJ2_00005180	hypothetical protein	2504756061	Ochrobactrum intermedium J2			329	pfam04314===PCuAC<<>>pfam07987===DUF1775	H	G	W
2504981894	ParJ4_00020520	hypothetical protein	2504756064	Paracoccus sp. J4			325	pfam04314===PCuAC<<>>pfam07987===DUF1775	H	G	W
2504986312	PseW53_00023700	Domain of unkown function (DUF1775)	2504756065	Streptomyces sp. HrubLS-53			254	pfam07987===DUF1775	H	E	W
2505736082	Celgi_1374	Uncharacterized protein YcnI	2505679016	Cellulomonas gilvus ATCC 13127			242	pfam07987===DUF1775	H	E	W
2505796571	Rrad_1198	Uncharacterized protein YcnI	2505679031	Rubrobacter radiotolerans DSM 5868			203	pfam07987===DUF1775	H	E	W
2505843253	BacJ22_0006.00000480	uncharacterized protein YcnI	2505679041	Bacillus subtilis J22	ycnI		204	pfam07987===DUF1775	H	E	W
2505847528	BacJ23_0006.00000490	uncharacterized protein YcnI	2505679042	Bacillus subtilis J23	ycnI		204	pfam07987===DUF1775	H	E	W
2505851941	BacJ24_0007.00001050	uncharacterized protein YcnI	2505679043	Bacillus subtilis J24	ycnI		204	pfam07987===DUF1775	H	E	W
2505856072	BacJ25_0007.00000490	uncharacterized protein YcnI	2505679044	Bacillus subtilis J25	ycnI		204	pfam07987===DUF1775	H	E	W
2505863966	BacJ26_0007.00000920	uncharacterized protein YcnI	2505679046	Bacillus subtilis J26	ycnI		204	pfam07987===DUF1775	H	E	W
2505866711	BacJ27_0029.00000250	uncharacterized protein YcnI	2505679047	Bacillus subtilis J27	ycnI		204	pfam07987===DUF1775	H	E	W
2505872790	CelJ34_0012.00000140	uncharacterized protein YcnI	2505679049	Cellulosimicrobium cellulans J34			209	pfam07987===DUF1775	H	G	W
2505872792	CelJ34_0012.00000160	uncharacterized protein YcnI	2505679049	Cellulosimicrobium cellulans J34			248	pfam07987===DUF1775	H	G	W
2505882622	GorJ30_0021.00000100	uncharacterized protein YcnI	2505679051	Gordonia westfalica J30			240	pfam07987===DUF1775	H	E	W
2505898735	MesJ18_0020.00000390	hypothetical protein	2505679056	Mesorhizobium sp. J18			323	pfam04314===PCuAC<<>>pfam07987===DUF1775	H	G	W
2505904307	NocJ9_0108.00000020	uncharacterized protein YcnI	2505679058	Nocardioides sp. J9			251	pfam07987===DUF1775	H	G	W
2505906073	NocJ9_0031.00000270	uncharacterized protein YcnI	2505679058	Nocardioides sp. J9			245	pfam07987===DUF1775	H	G	W
2505910981	OchJ50_0003.00001500	hypothetical protein	2505679059	Ochrobactrum sp. J50			329	pfam04314===PCuAC<<>>pfam07987===DUF1775	H	G	W
2505928313	PaeJ10_0004.00000150	uncharacterized protein YcnI	2505679063	Paenibacillus sp. J10			260	pfam07987===DUF1775	H	E	W
2505937327	RhoJ38_0004.00001520	uncharacterized protein YcnI	2505679065	Rhodococcus rhodochrous J38			224	pfam07987===DUF1775	H	E	W
2505939103	RhoJ45_0001.00000210	uncharacterized protein YcnI	2505679066	Rhodococcus rhodochrous J45			224	pfam07987===DUF1775	H	E	W
2505946910	RhoJ21_0002.00000340	uncharacterized protein YcnI	2505679067	Rhodococcus sp. J21			224	pfam07987===DUF1775	H	E	W
2506450526	FrEUN1f_6398	uncharacterized protein	2506381019	Frankia sp. EUN1f			256	pfam07987===DUF1775	H	E	W
2506744683	B1NLA3E_4237	Uncharacterized protein YcnI	2506520047	Bacillus sp. 1NLA3E			205	pfam07987===DUF1775	H	E	W
2506761841	BS_27E1_00033570	Uncharacterized protein YcnI	2506520051	Bacillus subtilis 27E1	ycnI		204	pfam07987===DUF1775	H	E	W
2506765189	BS_27E2_00019890	Uncharacterized protein YcnI	2506520052	Bacillus subtilis 27E2	ycnI		204	pfam07987===DUF1775	H	E	W
2506869027	FsymDg_4457	uncharacterized protein	2506783011	Frankia symbiont of Datisca glomerata Dg1			250	pfam07987===DUF1775	H	E	W
2507059935	MycrhDRAFT_02427	Uncharacterized protein YcnI	2506783048	Mycolicibacterium rhodesiae JS60			236	pfam07987===DUF1775	H	E	W
2507119157	Mycsm_02035	Uncharacterized protein YcnI	2506783060	Mycobacterium sp. JS623			228	pfam07987===DUF1775	H	E	W
2507123353	Mycsm_06231	Uncharacterized protein YcnI	2506783060	Mycobacterium sp. JS623			223	pfam07987===DUF1775	H	E	W
2507329877	MetexDRAFT_00064980	hypothetical protein	2507262015	Methylorubrum extorquens DSM 13060			362	pfam07987===DUF1775<<>>pfam04314===PCuAC	H	G	W
2507509307	Bra1417DRAFT_4996	Uncharacterized protein YcnI	2507262055	Bradyrhizobium sp. WSM1417			172	pfam07987===DUF1775	H	G	W
2507528407	ProkrDRAFT_00034200	Uncharacterized protein YcnI	2507525000	Promicromonospora kroppenstedtii RS16, DSM 19349			200	pfam07987===DUF1775	H	G	W
2507530140	ProkrDRAFT_00051560	Uncharacterized protein YcnI	2507525000	Promicromonospora kroppenstedtii RS16, DSM 19349			201	pfam07987===DUF1775	H	E	W
2508008252	Rleg11DRAFT_00053710	hypothetical protein	2507525018	Rhizobium leguminosarum bv. trifolii CC283b			333	pfam07987===DUF1775<<>>pfam04314===PCuAC	H	G	W
2508543365	Bra471DRAFT_04446	Uncharacterized protein YcnI	2508501009	Bradyrhizobium sp. WSM471			180	pfam07987===DUF1775	H	G	W
2508554059	SacmaDRAFT_0230	Uncharacterized protein YcnI	2508501012	Saccharomonospora marina XMU15, DSM 45390			228	pfam07987===DUF1775	H	E	W
2508559314	SacmaDRAFT_5486	Uncharacterized protein YcnI	2508501012	Saccharomonospora marina XMU15, DSM 45390			238	pfam07987===DUF1775	H	E	W
2508559698	SaccyDRAFT_0085	Uncharacterized protein YcnI	2508501013	Saccharomonospora cyanea NA-134			236	pfam07987===DUF1775	H	E	W
2508621960	CelceDRAFT_00011810	Uncharacterized protein YcnI	2508501028	Cellulosimicrobium cellulans J36			209	pfam07987===DUF1775	H	G	W
2508621962	CelceDRAFT_00011830	Uncharacterized protein YcnI	2508501028	Cellulosimicrobium cellulans J36			248	pfam07987===DUF1775	H	G	W
2508630731	ParpaDRAFT_00005040	hypothetical protein	2508501030	Paracoccus pantotrophus J46			333	pfam07987===DUF1775<<>>pfam04314===PCuAC	H	G	W
2508636332	ParJ39DRAFT_00014290	hypothetical protein	2508501031	Paracoccus sp. J39			325	pfam04314===PCuAC<<>>pfam07987===DUF1775	H	G	W
2508659609	BacgiDRAFT_00015490	Uncharacterized protein YcnI	2508501036	Bacillus ginsengihumi J57			212	pfam07987===DUF1775	H	E	W
2508661700	BacgiDRAFT_00036830	Uncharacterized protein YcnI	2508501036	Bacillus ginsengihumi J57			209	pfam07987===DUF1775	H	E	W
2508671435	FrCN3DRAFT_1125	uncharacterized protein	2508501039	Frankia saprophytica CN3			249	pfam07987===DUF1775	H	E	W
2508698863	Bra1253DRAFT_08395	Uncharacterized protein YcnI	2508501042	Bradyrhizobium sp. WSM1253	bll4879	EIG63420	172	pfam07987===DUF1775	H	G	W
2508705298	SacazDRAFT_2838	Uncharacterized protein YcnI	2508501044	Saccharomonospora azurea NA-128, DSM 44631			236	pfam07987===DUF1775	H	E	W
2508734626	MicLut6DRAFT_00095790	hypothetical protein	2508501050	Microvirga lupini Lut6			311	pfam07987===DUF1775<<>>pfam04314===PCuAC	H	G	W
2508843512	Theco_1101	Uncharacterized protein YcnI	2508501069	Thermobacillus composti KWC4, DSM 18247			227	pfam07987===DUF1775	H	E	W
2509017842	Rleg4DRAFT_1013	hypothetical protein	2508501100	Rhizobium leguminosarum bv. trifolii WSM2297		EJC79420	329	pfam04314===PCuAC<<>>pfam07987===DUF1775	H	G	W
2509041785	MycrhN1_1901	Uncharacterized protein YcnI	2508501106	Mycolicibacterium rhodesiae NBB3			215	pfam07987===DUF1775	H	E	W
2509069247	ParpaJ40DRAFT_00000920	hypothetical protein	2508501113	Paracoccus pantotrophus J40			333	pfam04314===PCuAC<<>>pfam07987===DUF1775	H	G	W
2509074683	MicloDRAFT_00013230	Uncharacterized protein YcnI	2508501114	Microvirga lotononidis WSM3557		EIM30002	179	pfam07987===DUF1775	H	G	W
2509075003	MicloDRAFT_00016430	hypothetical protein	2508501114	Microvirga lotononidis WSM3557		EIM29171	311	pfam04314===PCuAC<<>>pfam07987===DUF1775	H	G	W
2509084847	DeipiDRAFT_00044520	Uncharacterized protein YcnI	2508501115	Deinococcus pimensis KR-235, DSM 21231			146	pfam07987===DUF1775	H	E	W
2509095388	SacglDRAFT_0115	Uncharacterized protein YcnI	2508501119	Saccharomonospora glauca K62, DSM 43769			228	pfam07987===DUF1775	H	E	W
2509107613	SinteDRAFT_00006920	hypothetical protein	2508501122	Ensifer sp. WSM1721			328	pfam04314===PCuAC<<>>pfam07987===DUF1775	H	G	W
2509116699	Mesw3626DRAFT_00037780	Uncharacterized protein YcnI	2508501123	Mesorhizobium sp. WSM3626	mll3324		172	pfam07987===DUF1775	H	G	W
2509134727	MesloDRAFT_00020540	Uncharacterized protein YcnI	2508501126	Mesorhizobium sp. WSM1293	mll3324		172	pfam07987===DUF1775	H	G	W
2509142424	MesW2561DRAFT_00030380	Uncharacterized protein YcnI	2508501127	Mesorhizobium sp. WSM2561			172	pfam07987===DUF1775	H	G	W
2509352996	NocJ54DRAFT_00019110	Uncharacterized protein YcnI	2509276014	Nocardioides sp. J54			246	pfam07987===DUF1775	H	G	W
2509355099	NocJ54DRAFT_00040170	Uncharacterized protein YcnI	2509276014	Nocardioides sp. J54			251	pfam07987===DUF1775	H	G	W
2509358812	ParJ55DRAFT_00031510	hypothetical protein	2509276015	Paracoccus sp. J55			325	pfam07987===DUF1775<<>>pfam04314===PCuAC	H	G	W
2509365155	CheJ32DRAFT_00022810	hypothetical protein	2509276017	Chelativorans sp. J32			319	pfam04314===PCuAC<<>>pfam07987===DUF1775	H	G	W
2509372011	MescicDRAFT_00045220	Uncharacterized protein YcnI	2509276018	Mesorhizobium ciceri CMG6	mll3324		172	pfam07987===DUF1775	H	G	W
2509375945	SinTW10DRAFT_00017330	hypothetical protein	2509276019	Ensifer aridi TW10			328	pfam07987===DUF1775<<>>pfam04314===PCuAC	H	G	W
2509386770	Rleg9DRAFT_1326	hypothetical protein	2509276021	Rhizobium leguminosarum bv. trifolii WSM597			354	pfam04314===PCuAC<<>>pfam07987===DUF1775	H	G	W
2509390317	Rleg9DRAFT_4873	Uncharacterized protein YcnI	2509276021	Rhizobium leguminosarum bv. trifolii WSM597			175	pfam07987===DUF1775	H	G	W
2509394685	Mesau_01759	Uncharacterized protein YcnI	2509276022	Mesorhizobium australicum WSM2073	mll3324		172	pfam07987===DUF1775	H	G	W
2509443150	Rleg10DRAFT_1791	hypothetical protein	2509276033	Rhizobium leguminosarum bv. trifolii WSM2012		EJC73336	334	pfam04314===PCuAC<<>>pfam07987===DUF1775	H	G	W
2509493289	Rleg5DRAFT_2270	hypothetical protein	2509276044	Rhizobium leguminosarum bv. viciae WSM1455		EJC66552	333	pfam07987===DUF1775<<>>pfam04314===PCuAC	H	G	W
2509534780	Rleg6DRAFT_3881	hypothetical protein	2509276052	Rhizobium leguminosarum bv. trifolii CC278f			330	pfam07987===DUF1775<<>>pfam04314===PCuAC	H	G	W
2509585858	Deiho_01573	Uncharacterized protein YcnI	2509276064	Deinococcus hopiensis KR-140, DSM 18049			147	pfam07987===DUF1775	H	E	W
2509588868	Deiho_04587	Uncharacterized protein YcnI	2509276064	Deinococcus hopiensis KR-140, DSM 18049			150	pfam07987===DUF1775	H	E	W
2509593517	Deipe_2530	YD repeat-containing protein	2509276065	Deinococcus peraridilitoris KR-200, DSM 19664			152	pfam07987===DUF1775	H	E	W
2509859345	JiagaDRAFT_0499	Uncharacterized protein YcnI	2509601042	Jiangella gansuensis YIM 002, DSM 44835			247	pfam07987===DUF1775	H	E	W
2510037862	FraQA3DRAFT_4791	uncharacterized protein	2509887025	Frankia sp. QA3		EIV94992	241	pfam07987===DUF1775	H	E	W
2510133224	Rleg3_2207	hypothetical protein	2510065019	Rhizobium leguminosarum bv. trifolii WSM1689			337	pfam07987===DUF1775<<>>pfam04314===PCuAC	H	G	W
2510300236	SINM1775DRAFT_00041610	hypothetical protein	2510065056	Sinorhizobium meliloti CIAM1775	SMc01242		326	pfam07987===DUF1775<<>>pfam04314===PCuAC	H	G	W
2510301836	SINM1775DRAFT_00057610	Uncharacterized protein YcnI	2510065056	Sinorhizobium meliloti CIAM1775			176	pfam07987===DUF1775	H	G	W
2510306235	SINM1022DRAFT_00036400	hypothetical protein	2510065057	Sinorhizobium meliloti WSM1022	SMc01242		326	pfam04314===PCuAC<<>>pfam07987===DUF1775	H	G	W
2510307897	SINM1022DRAFT_00053060	Uncharacterized protein YcnI	2510065057	Sinorhizobium meliloti WSM1022	SMa1200		176	pfam07987===DUF1775	H	G	W
2510318732	MESCI2DRAFT_00050880	Uncharacterized protein YcnI	2510065059	Mesorhizobium ciceri WSM4083			172	pfam07987===DUF1775	H	G	W
2510332440	ActroDRAFT_5691	Uncharacterized protein YcnI	2510065062	Actinospica robiniae DSM 44927			253	pfam07987===DUF1775	H	E	W
2510373516	Rleg12_1846	hypothetical protein	2510065076	Rhizobium leguminosarum bv. trifolii CB782			334	pfam07987===DUF1775<<>>pfam04314===PCuAC	H	G	W
2510395948	PatmiDRAFT_2086	Domain of unkown function (DUF1775)	2510065083	Patulibacter minatonensis KV-614, DSM 18081			239	pfam07987===DUF1775	H	E	W
2510398462	PatmiDRAFT_4600	Uncharacterized protein YcnI	2510065083	Patulibacter minatonensis KV-614, DSM 18081			223	pfam07987===DUF1775	H	E	W
2510399774	CryarDRAFT_0808	Uncharacterized protein YcnI	2510065084	Cryptosporangium arvum YU 629-21, DSM 44712			254	pfam07987===DUF1775	H	E	W
2510434771	RhIBUNDRAFT_00060290	Uncharacterized protein YcnI	2510065092	Rhizobium sp. IBUN			175	pfam07987===DUF1775	H	G	W
2510471415	NocJ52DRAFT_00003400	Uncharacterized protein YcnI	2510461002	Nocardioides sp. J52			251	pfam07987===DUF1775	H	G	W
2510471658	NocJ52DRAFT_00005830	Uncharacterized protein YcnI	2510461002	Nocardioides sp. J52			246	pfam07987===DUF1775	H	G	W
2510535383	ARUE_c07360	Uncharacterized protein YcnI	2510461014	Arthrobacter nitroguajacolicus Rue61a			244	pfam07987===DUF1775	H	G	W
2510840539	PDO_01717	hypothetical protein	2510461069	Rhizobium sp. PDO1-076			339	pfam04314===PCuAC<<>>pfam07987===DUF1775	H	G	W
2510894587	Rleg7DRAFT_2437	hypothetical protein	2510461076	Rhizobium leguminosarum bv. trifolii TA1			338	pfam07987===DUF1775<<>>pfam04314===PCuAC	H	G	W
2511065054	AphyDRAFT_02264	Uncharacterized protein YcnI	2510917008	Arthrobacter sp. cp15			244	pfam07987===DUF1775	H	G	W
2511067948	MYmas_00114	Uncharacterized protein YcnI	2510917009	Mycobacteroides abscessus bolletii Timone LB			222	pfam07987===DUF1775	H	E	W
2511122958	PMI01_02756	hypothetical protein	2510917020	Caulobacter sp. AP07			173	pfam07987===DUF1775	H	A	W
2511175016	PMI07_06725	Uncharacterized protein YcnI	2510917026	Rhizobium sp. CF80			175	pfam07987===DUF1775	H	G	W
2511180274	PMI08_04402	Uncharacterized protein YcnI	2510917027	Brevibacillus sp. CF112			210	pfam07987===DUF1775	H	E	W
2511184279	PMI09_03041	Uncharacterized protein YcnI	2510917028	Rhizobium sp. CF122			175	pfam07987===DUF1775	H	G	W
2511198907	PMI11_05569	Uncharacterized protein YcnI	2510917030	Rhizobium sp. CF142			175	pfam07987===DUF1775	H	G	W
2511245184	PMI15_02731	Uncharacterized protein YcnI	2511231002	Polaromonas sp. CF318			182	pfam07987===DUF1775	H	G	W
2511394170	PMI42_01091	Uncharacterized protein YcnI	2511231028	Bradyrhizobium sp. YR681			172	pfam07987===DUF1775	H	G	W
2511499719	SinAK58DRAFT_2976	Uncharacterized protein YcnI	2511231052	Sinorhizobium meliloti AK58			176	pfam07987===DUF1775	H	G	W
2511501468	SinAK58DRAFT_4726	hypothetical protein	2511231052	Sinorhizobium meliloti AK58	SMc01242		326	pfam07987===DUF1775<<>>pfam04314===PCuAC	H	G	W
2511506712	KKY_677	hypothetical protein	2511231054	Pelagibacterium halotolerans B2			292	pfam07987===DUF1775<<>>pfam04314===PCuAC	H	G	W
2511531690	GYO_0611	Uncharacterized protein YcnI	2511231064	Bacillus subtilis spizizenii TU-B-10, DSM 15029	ycnI		204	pfam07987===DUF1775	H	E	W
2511537554	PSE_1972	Uncharacterized protein YcnI	2511231065	Pseudovibrio sp. FO-BEG1			176	pfam07987===DUF1775	H	G	W
2511572079	HPL003_09705	Uncharacterized protein YcnI	2511231079	Paenibacillus terrae HPL-003			249	pfam07987===DUF1775	H	E	W
2511581371	BCN_1831	Uncharacterized protein YcnI	2511231081	Bacillus cereus NC7401			206	pfam07987===DUF1775	H	E	W
2511596480	KSE_16160	Domain of unkown function (DUF1775)	2511231086	Kitasatospora setae KM-6054, NBRC 14216			255	pfam07987===DUF1775	H	E	W
2511598977	KSE_41030	Uncharacterized protein YcnI	2511231086	Kitasatospora setae KM-6054, NBRC 14216			242	pfam07987===DUF1775	H	E	W
2511603565	BCA52141_I1614	hypothetical protein	2511231087	Brucella canis HSK A52141			351	pfam07987===DUF1775<<>>pfam04314===PCuAC	H	G	W
2511632299	NH8B_3900	Uncharacterized protein YcnI	2511231094	Pseudogulbenkiania sp. NH8B			172	pfam07987===DUF1775	H	G	W
2511643890	LIV_2044	Uncharacterized protein YcnI	2511231098	Listeria ivanovii ivanovii PAM 55			205	pfam07987===DUF1775	H	E	W
2511668749	BAA13334_I00388	hypothetical protein	2511231108	Brucella abortus A13334			351	pfam04314===PCuAC<<>>pfam07987===DUF1775	H	G	W
2511680804	SCAT_3015	Uncharacterized protein YcnI	2511231113	Streptomyces cattleya NRRL 8057			216	pfam07987===DUF1775	H	E	W
2511698266	BACAU_0355	Uncharacterized protein YcnI	2511231119	Bacillus velezensis CAU B946			203	pfam07987===DUF1775	H	E	W
2511703023	BSVBI22_A0054	hypothetical protein	2511231120	Brucella suis VBI22			334	pfam04314===PCuAC<<>>pfam07987===DUF1775	H	G	W
2511773791	TC41_2922	Domain of unkown function (DUF1775)	2511231141	Alicyclobacillus acidocaldarius acidocaldarius Tc-4-1			214	pfam07987===DUF1775	H	E	W
2511804132	ACPL_3017	Uncharacterized protein YcnI	2511231151	Actinoplanes sp. SE50/110			245	pfam07987===DUF1775	H	E	W
2511806230	ACPL_5110	Domain of unkown function (DUF1775)	2511231151	Actinoplanes sp. SE50/110			396	pfam07987===DUF1775	G	D	-
2511877569	NOCYR_0074	Uncharacterized protein YcnI	2511231172	Nocardia cyriacigeorgica GUH-2			226	pfam07987===DUF1775	H	E	W
2511883504	I33_0451	Uncharacterized protein YcnI	2511231173	Bacillus subtilis subtilis RO-NN-1	ycnI		204	pfam07987===DUF1775	H	E	W
2511889383	LMRG_01211	Uncharacterized protein YcnI	2511231174	Listeria monocytogenes sv. 1/2a 10403S	lmo2061		205	pfam07987===DUF1775	H	E	W
2511906712	BPI_I55	hypothetical protein	2511231179	Brucella pinnipedialis B2/94			334	pfam04314===PCuAC<<>>pfam07987===DUF1775	H	G	W
2511910563	BAXH7_00380	Uncharacterized protein YcnI	2511231180	Bacillus amyloliquefaciens XH7			203	pfam07987===DUF1775	H	E	W
2511914546	RAM_00475	Uncharacterized protein YcnI	2511231181	Amycolatopsis mediterranei S699, ATCC 13685			255	pfam07987===DUF1775	H	E	W
2511934239	LMKG_00262	Uncharacterized protein YcnI	2511231184	Listeria monocytogenes FSL R2-561	lmo2061		205	pfam07987===DUF1775	H	E	W
2511949989	LMOG_01166	Uncharacterized protein YcnI	2511231190	Listeria monocytogenes sv. 1/2a J0161	lmo2061		205	pfam07987===DUF1775	H	E	W
2511957129	PDI_1830	Uncharacterized protein YcnI	2511231195	Paracoccus denitrificans SD1			262	pfam07987===DUF1775	-	G	W
2511980081	SCATT_30050	Uncharacterized protein YcnI	2511231200	Streptomyces cattleya DSM 46488			216	pfam07987===DUF1775	H	E	W
2511990000	LMLG_0367	Uncharacterized protein YcnI	2511231203	Listeria monocytogenes Finland 1988	lmo2061		205	pfam07987===DUF1775	H	E	W
2512000336	BJ6T_48220	Uncharacterized protein YcnI	2511231207	Bradyrhizobium japonicum USDA 6			172	pfam07987===DUF1775	H	G	W
2512004455	BMNI_I0052	hypothetical protein	2511231208	Brucella melitensis bv. 3 NI			334	pfam07987===DUF1775<<>>pfam04314===PCuAC	H	G	W
2512038573	AZOBR_10273	Uncharacterized protein YcnI	2511231222	Azospirillum brasilense Sp245			175	pfam07987===DUF1775	H	G	W
2512072860	Sm8Draft_05458	Uncharacterized protein YcnI	2512047007	Streptomyces sp. SM8			263	pfam07987===DUF1775	H	E	W
2512363833	SL003B_2567	Uncharacterized protein YcnI	2512047034	Polymorphum gilvum SL003B-26A1			177	pfam07987===DUF1775	H	G	W
2512437482	GOALK_048_00890	Uncharacterized protein YcnI	2512047058	Gordonia alkanivorans NBRC 16433			238	pfam07987===DUF1775	H	E	W
2512530693	SinarDRAFT_2131	Uncharacterized protein YcnI	2512047086	Sinorhizobium arboris LMG 14919			176	pfam07987===DUF1775	H	G	W
2512532887	SinarDRAFT_4328	hypothetical protein	2512047086	Sinorhizobium arboris LMG 14919			327	pfam04314===PCuAC<<>>pfam07987===DUF1775	H	G	W
2512559344	Var608DRAFT_3109	hypothetical protein	2512047091	Variovorax sp. HW608			298	pfam07987===DUF1775<<>>pfam04314===PCuAC	H	A	W
2512590532	Q7A_2693	hypothetical protein	2512564004	Methylophaga nitratireducenticrescens JAM1			283	pfam07987===DUF1775	Q	G	W
2512592065	Q7C_1120	Uncharacterized protein YcnI	2512564005	Methylophaga frappieri JAM7			182	pfam07987===DUF1775	H	G	W
2512622886	AmythDRAFT_5582	Uncharacterized protein YcnI	2512564010	Amycolatopsis thermoflava N1165, DSM 44574			253	pfam07987===DUF1775	Q	Q	F
2512622891	AmythDRAFT_5587	Uncharacterized protein YcnI	2512564010	Amycolatopsis thermoflava N1165, DSM 44574			206	pfam07987===DUF1775	H	E	W
2512623014	AmythDRAFT_5710	Uncharacterized protein YcnI	2512564010	Amycolatopsis thermoflava N1165, DSM 44574			244	pfam07987===DUF1775	H	E	W
2512626478	AmyhaDRAFT_0539	Uncharacterized protein YcnI	2512564011	Amycolatopsis halophila YIM 93223, DSM 45216			253	pfam07987===DUF1775	H	E	W
2512639341	PMI05_03895	Uncharacterized protein YcnI	2512564013	Brevibacillus sp. BC25			207	pfam07987===DUF1775	H	E	W
2512712942	BLASA_0705	Uncharacterized protein YcnI	2512564033	Blastococcus saxobsidens DD2			251	pfam07987===DUF1775	H	E	W
2512713302	BLASA_1072	Uncharacterized protein YcnI	2512564033	Blastococcus saxobsidens DD2			241	pfam07987===DUF1775	H	E	W
2512735558	PM3016_6131	Uncharacterized protein YcnI	2512564039	Paenibacillus mucilaginosus 3016			218	pfam07987===DUF1775	H	E	W
2512738514	OCQ_01830	Uncharacterized protein YcnI	2512564041	Mycobacterium paraintracellulare MOTT-64			222	pfam07987===DUF1775	H	E	W
2512747257	GPOL_c36400	uncharacterized protein	2512564042	Gordonia polyisoprenivorans VH2, DSM 44266			232	pfam07987===DUF1775	H	E	W
2512766703	OCO_01840	Uncharacterized protein YcnI	2512564050	Mycobacterium intracellulare MOTT-02			222	pfam07987===DUF1775	H	E	W
2512812359	DGo_PA0043	Uncharacterized protein YcnI	2512564069	Deinococcus gobiensis I-0, DSM 21396	ycnI		150	pfam07987===DUF1775	H	E	W
2512832086	COCOR_05733	Uncharacterized protein YcnI	2512564078	Corallococcus coralloides DSM 2259			239	pfam07987===DUF1775	H	G	-
2512926265	SacsacDRAFT_2912	Uncharacterized protein YcnI	2512875015	Saccharibacillus sacchari DSM 19268			229	pfam07987===DUF1775	H	E	W
2512932822	MesloDRAFT_4087	Uncharacterized protein YcnI	2512875016	Mesorhizobium loti R7A	mll3324		172	pfam07987===DUF1775	H	G	W
2512960843	Meslo2DRAFT_3016	Uncharacterized protein YcnI	2512875024	Mesorhizobium loti R88b	mll3324		172	pfam07987===DUF1775	H	G	W
2512965287	GBI30DRAFT_00446	Uncharacterized protein YcnI	2512875025	Bacillus coagulans GBI-30			204	pfam07987===DUF1775	H	E	W
2512971785	SinmedDRAFT_2985	hypothetical protein	2512875026	Sinorhizobium medicae WSM1115			327	pfam07987===DUF1775<<>>pfam04314===PCuAC	H	G	W
2513187145	NitalDRAFT_0853	Uncharacterized protein YcnI	2513020036	Nitriliruptor alkaliphilus DSM 45188			271	pfam07987===DUF1775	H	G	W
2513187148	NitalDRAFT_0856	Uncharacterized protein YcnI	2513020036	Nitriliruptor alkaliphilus DSM 45188			253	pfam07987===DUF1775	H	G	W
2513230424	PMI12_04063	hypothetical protein	2513020051	Variovorax sp. CF313			303	pfam04314===PCuAC<<>>pfam07987===DUF1775	H	A	W
2513524657	Amy_00682	Uncharacterized protein YcnI	2513237078	Amycolatopsis sp. 75iv2, ATCC 39116			244	pfam07987===DUF1775	H	E	W
2513524783	Amy_00808	Uncharacterized protein YcnI	2513237078	Amycolatopsis sp. 75iv2, ATCC 39116			214	pfam07987===DUF1775	H	E	W
2513524788	Amy_00813	Uncharacterized protein YcnI	2513237078	Amycolatopsis sp. 75iv2, ATCC 39116			253	pfam07987===DUF1775	Q	Q	F
2513572283	A19QDRAFT_04979	hypothetical protein	2513237084	Rhizobium leguminosarum bv. viciae UPM1131			331	pfam07987===DUF1775<<>>pfam04314===PCuAC	H	G	W
2513579635	YSWDRAFT_05387	hypothetical protein	2513237085	Rhizobium leguminosarum bv. viciae UPM1137			333	pfam07987===DUF1775<<>>pfam04314===PCuAC	H	G	W
2513583026	YSYDRAFT_01308	hypothetical protein	2513237086	Sinorhizobium meliloti MVII-I	SMc01242		326	pfam07987===DUF1775<<>>pfam04314===PCuAC	H	G	W
2513587491	YSYDRAFT_05781	Uncharacterized protein YcnI	2513237086	Sinorhizobium meliloti MVII-I			176	pfam07987===DUF1775	H	G	W
2513592468	YU1DRAFT_03545	hypothetical protein	2513237087	Azorhizobium doebereinerae UFLA1-100			324	pfam04314===PCuAC<<>>pfam07987===DUF1775	H	G	W
2513605228	YU5DRAFT_03967	hypothetical protein	2513237089	Sinorhizobium medicae DI28			327	pfam04314===PCuAC<<>>pfam07987===DUF1775	H	G	W
2513608935	YU3DRAFT_01201	Uncharacterized protein YcnI	2513237090	Mesorhizobium sp. WSM3224			172	pfam07987===DUF1775	H	G	W
2513617920	YU7DRAFT_03245	hypothetical protein	2513237091	Sinorhizobium meliloti RRI128	SMc01242		326	pfam07987===DUF1775<<>>pfam04314===PCuAC	H	G	W
2513620039	YU7DRAFT_05365	Uncharacterized protein YcnI	2513237091	Sinorhizobium meliloti RRI128	SMa1200		176	pfam07987===DUF1775	H	G	W
2513634405	YY5DRAFT_04988	hypothetical protein	2513237093	Rhizobium leguminosarum bv. phaseoli FA23			334	pfam07987===DUF1775<<>>pfam04314===PCuAC	H	G	W
2513637876	YUADRAFT_01168	Uncharacterized protein YcnI	2513237094	Bradyrhizobium sp. WSM3983			172	pfam07987===DUF1775	H	G	W
2513646685	YUEDRAFT_01525	Uncharacterized protein YcnI	2513237095	Bradyrhizobium diazoefficiens USDA 122	bll4879		172	pfam07987===DUF1775	H	G	W
2513656725	YUGDRAFT_03065	Uncharacterized protein YcnI	2513237096	Bradyrhizobium elkanii USDA 3259			175	pfam07987===DUF1775	H	G	W
2513662004	YUIDRAFT_00019	Uncharacterized protein YcnI	2513237097	Bradyrhizobium japonicum USDA 6			172	pfam07987===DUF1775	H	G	W
2513687689	YUMDRAFT_02789	Uncharacterized protein YcnI	2513237100	Streptomyces sp. OspMP-M45			244	pfam07987===DUF1775	H	E	W
2513708819	YUSDRAFT_01807	hypothetical protein	2513237103	Rhizobium leguminosarum bv. viciae VF39			334	pfam04314===PCuAC<<>>pfam07987===DUF1775	H	G	W
2513718559	YUUDRAFT_04079	Uncharacterized protein YcnI	2513237104	Bradyrhizobium sp. EC3.3			173	pfam07987===DUF1775	H	G	W
2513741917	YW1DRAFT_03260	uncharacterized protein	2513237107	Streptomyces sp. AmelKG-F2B			253	pfam07987===DUF1775	H	E	W
2513748426	YW3DRAFT_03089	Uncharacterized protein YcnI	2513237108	Streptomyces sp. MnatMP-M77			249	pfam07987===DUF1775	H	E	W
2513758927	YW5DRAFT_06199	Uncharacterized protein YcnI	2513237109	Streptomyces sp. Ncost-T6T-1			255	pfam07987===DUF1775	H	E	W
2513784028	YWIDRAFT_01352	Uncharacterized protein YcnI	2513237115	Streptomyces sp. SceaMP-e96			259	pfam07987===DUF1775	H	E	W
2513791139	YWKDRAFT_00039	Uncharacterized protein YcnI	2513237116	Alicyclobacillus pomorum DSM 14955			211	pfam07987===DUF1775	H	E	W
2513799582	YWMDRAFT_00248	Uncharacterized protein YcnI	2513237119	Thermocrispum municipale DSM 44069			247	pfam07987===DUF1775	H	E	W
2513807189	YWWDRAFT_03605	Uncharacterized protein YcnI	2513237120	Glycomyces tenuis DSM 44171			238	pfam07987===DUF1775	H	G	W
2513812725	YWYDRAFT_00884	Uncharacterized protein YcnI	2513237122	Thermocrispum agreste DSM 44070			247	pfam07987===DUF1775	H	E	W
2513848759	A3CKDRAFT_02640	Uncharacterized protein YcnI	2513237136	Bradyrhizobium arachidis USDA 3384			171	pfam07987===DUF1775	H	G	W
2513857915	A3AKDRAFT_02496	Uncharacterized protein YcnI	2513237137	Bradyrhizobium elkanii USDA 94			175	pfam07987===DUF1775	H	G	W
2513876490	A3AQDRAFT_04244	Uncharacterized protein YcnI	2513237139	Bradyrhizobium ottawaense USDA 4			180	pfam07987===DUF1775	H	G	W
2513884906	A3C9DRAFT_04430	hypothetical protein	2513237140	Sinorhizobium meliloti GVPV12	SMc01242		326	pfam07987===DUF1775<<>>pfam04314===PCuAC	H	G	W
2513905919	A3CADRAFT_04836	hypothetical protein	2513237143	Sinorhizobium meliloti Mlalz-1	SMc01242		326	pfam07987===DUF1775<<>>pfam04314===PCuAC	H	G	W
2513910144	A3C1DRAFT_02665	Uncharacterized protein YcnI	2513237144	Rhizobium sullae WSM1592			175	pfam07987===DUF1775	H	G	W
2513913109	A3C1DRAFT_05639	hypothetical protein	2513237144	Rhizobium sullae WSM1592			321	pfam07987===DUF1775<<>>pfam04314===PCuAC	H	G	W
2513917910	A3AMDRAFT_02908	Uncharacterized protein YcnI	2513237145	Bradyrhizobium elkanii USDA 3254			175	pfam07987===DUF1775	H	G	W
2513926328	A3C3DRAFT_02771	hypothetical protein	2513237146	Rhizobium mongolense USDA 1844			321	pfam07987===DUF1775<<>>pfam04314===PCuAC	H	G	W
2513936074	A3AUDRAFT_05302	Uncharacterized protein YcnI	2513237147	Mesorhizobium erdmanii USDA 3471	mll3324		172	pfam07987===DUF1775	H	G	W
2513939835	A3AODRAFT_02269	Uncharacterized protein YcnI	2513237148	Bradyrhizobium japonicum USDA 38			172	pfam07987===DUF1775	H	G	W
2513968316	A3M7DRAFT_02029	Uncharacterized protein YcnI	2513237153	Bradyrhizobium sp. WSM2254			207	pfam07987===DUF1775	H	G	W
2513971707	A3M7DRAFT_05428	Uncharacterized protein YcnI	2513237153	Bradyrhizobium sp. WSM2254			172	pfam07987===DUF1775	H	G	W
2513986869	A3C5DRAFT_03834	hypothetical protein	2513237156	Sinorhizobium medicae WSM1369			327	pfam04314===PCuAC<<>>pfam07987===DUF1775	H	G	W
2513997288	A3AYDRAFT_01147	hypothetical protein	2513237159	Rhizobium giardinii bv. giardinii H152			325	pfam04314===PCuAC<<>>pfam07987===DUF1775	H	G	W
2514002020	A3AYDRAFT_05885	Uncharacterized protein YcnI	2513237159	Rhizobium giardinii bv. giardinii H152			174	pfam07987===DUF1775	H	G	W
2514005335	A3C7DRAFT_02504	hypothetical protein	2513237160	Sinorhizobium medicae WSM244			327	pfam04314===PCuAC<<>>pfam07987===DUF1775	H	G	W
2514010832	A3ASDRAFT_01511	Uncharacterized protein YcnI	2513237161	Bradyrhizobium sp. WSM2793			176	pfam07987===DUF1775	H	G	W
2514021537	A3A3DRAFT_03823	hypothetical protein	2513237162	Rhizobium leguminosarum bv. viciae GB30			338	pfam07987===DUF1775<<>>pfam04314===PCuAC	H	G	W
2514036614	A3A9DRAFT_04114	Uncharacterized protein YcnI	2513237164	Mesorhizobium loti CJ3sym	mll3324		172	pfam07987===DUF1775	H	G	W
2514079181	AMIS_18490	Uncharacterized protein YcnI	2513237176	Actinoplanes missouriensis NBRC 102363			235	pfam07987===DUF1775	H	E	W
2514082556	AMIS_52130	Domain of unkown function (DUF1775)	2513237176	Actinoplanes missouriensis NBRC 102363			282	pfam07987===DUF1775	D	D	-
2514090237	S23_33050	Uncharacterized protein YcnI	2513237178	Bradyrhizobium sp. S23321			172	pfam07987===DUF1775	H	G	W
2514110429	B2K_31130	Uncharacterized protein YcnI	2513237182	Paenibacillus mucilaginosus K02			210	pfam07987===DUF1775	H	E	W
2514129896	BANAU_0355	Uncharacterized protein YcnI	2513237190	Bacillus velezensis YAU B9601-Y2			203	pfam07987===DUF1775	H	E	W
2514140320	bcf_09425	Uncharacterized protein YcnI	2513237193	Bacillus cereus F837/76			206	pfam07987===DUF1775	H	E	W
2514157632	MUO_10575	Uncharacterized protein YcnI	2513237197	Listeria monocytogenes sv. 4b 07PF0776	lmo2061		205	pfam07987===DUF1775	H	E	W
2514168815	BPI_I55	hypothetical protein	2513237201	Brucella pinnipedialis B2/94			334	pfam07987===DUF1775<<>>pfam04314===PCuAC	H	G	W
2514211884	H9401_1811	Uncharacterized protein YcnI	2513237215	Bacillus anthracis H9401			206	pfam07987===DUF1775	H	E	W
2514216355	MY9_0410	Uncharacterized protein YcnI	2513237216	Bacillus sp. JS	ycnI		204	pfam07987===DUF1775	H	E	W
2514300159	BRAO285_2830006	hypothetical protein	2513237268	Bradyrhizobium sp. ORS285			320	pfam04314===PCuAC<<>>pfam07987===DUF1775	H	G	W
2514368693	W59_17439	Uncharacterized protein YcnI	2513237290	Rhodococcus imtechensis RKJ300			222	pfam07987===DUF1775	H	E	W
2514392451	MY7_0231	Uncharacterized protein YcnI	2513237296	Bacillus sp. 5B6			204	pfam07987===DUF1775	H	E	W
2514417425	MEA186_05071	Uncharacterized protein YcnI	2513237305	Mesorhizobium amorphae CCNWGS0123			171	pfam07987===DUF1775	H	G	W
2514429399	HMPREF9080_02559	Domain of unkown function (DUF1775)	2513237308	Cardiobacterium valvarum F0432			156	pfam07987===DUF1775	H	N	F
2514473303	GOTRE_170_00380	Uncharacterized protein YcnI	2513237320	Gordonia terrae NBRC 100016			243	pfam07987===DUF1775	H	E	W
2514474693	GOSPT_034_00310	Uncharacterized protein YcnI	2513237321	Gordonia sputi NBRC 100414			274	pfam07987===DUF1775	H	E	W
2514491269	HMPREF1014_01911	Uncharacterized protein YcnI	2513237325	Bacillus sp. 7_6_55CFAA_CT2			206	pfam07987===DUF1775	H	E	W
2514530882	KYG_15645	Uncharacterized protein YcnI	2513237334	Acidovorax sp. NO-1			157	pfam07987===DUF1775	-	G	W
2514552069	OR16_34258	Uncharacterized protein YcnI	2513237340	Cupriavidus basilensis OR16			183	pfam07987===DUF1775	H	G	W
2514586104	MAXJ12_01671	hypothetical protein	2513237351	Mesorhizobium alhagi CCNWXJ12-2			325	pfam07987===DUF1775<<>>pfam04314===PCuAC	H	G	W
2514655492	O3I_20840	Uncharacterized protein YcnI	2513237372	Nocardia brasiliensis ATCC 700358			217	pfam07987===DUF1775	H	E	W
2514700911	HMPREF1015_01565	Uncharacterized protein YcnI	2513237385	Bacillus smithii 7_3_47FAA			221	pfam07987===DUF1775	H	E	W
2514709422	AK37_17175	Uncharacterized protein YcnI	2513237387	Rhodococcus pyridinivorans AK37			223	pfam07987===DUF1775	H	E	W
2514825369	SPW_4758	Uncharacterized protein YcnI	2514752031	Streptomyces sp. W007			248	pfam07987===DUF1775	H	E	W
2514888816	BCB2_03880	Uncharacterized protein YcnI	2514885000	Bacillus cereus CTMA-B02			206	pfam07987===DUF1775	H	E	W
2515012174	USDA257_c38110	hypothetical protein	2514885035	Sinorhizobium fredii USDA 257			325	pfam07987===DUF1775<<>>pfam04314===PCuAC	H	G	W
2515012251	USDA257_c38880	Uncharacterized protein YcnI	2514885035	Sinorhizobium fredii USDA 257			176	pfam07987===DUF1775	H	G	W
2515063106	GOAMR_61_00280	Uncharacterized protein YcnI	2514885044	Gordonia amarae NBRC 15530			223	pfam07987===DUF1775	H	E	W
2515063229	GOAMR_61_01530	Uncharacterized protein YcnI	2514885044	Gordonia amarae NBRC 15530			282	pfam07987===DUF1775	H	E	W
2515080151	BCB1_05239	Uncharacterized protein YcnI	2515075000	Bacillus cereus CTMA-B01			206	pfam07987===DUF1775	H	E	W
2515112179	RLEG17DRAFT_3807	hypothetical protein	2515075009	Rhizobium leguminosarum bv. viciae 248			331	pfam07987===DUF1775<<>>pfam04314===PCuAC	H	G	W
2515135511	AmyniDRAFT_1913	Uncharacterized protein YcnI	2515075013	Amycolatopsis nigrescens CSC17Ta-90, DSM 44992			258	pfam07987===DUF1775	R	E	W
2515135515	AmyniDRAFT_1917	Uncharacterized protein YcnI	2515075013	Amycolatopsis nigrescens CSC17Ta-90, DSM 44992			230	pfam07987===DUF1775	H	E	W
2515136785	AmyniDRAFT_3187	Uncharacterized protein YcnI	2515075013	Amycolatopsis nigrescens CSC17Ta-90, DSM 44992			256	pfam07987===DUF1775	H	E	W
2515155106	Lsp_01108	Uncharacterized protein YcnI	2515154000	Leucobacter sp. AEAR			262	pfam07987===DUF1775	H	E	W
2515208221	A3G1DRAFT_00774	Uncharacterized protein YcnI	2515154011	Longispora albida DSM 44784			230	pfam07987===DUF1775	H	E	W
2515229502	A3E1DRAFT_00661	Uncharacterized protein YcnI	2515154016	Catelliglobosispora koreensis DSM 44566			245	pfam07987===DUF1775	H	E	W
2515234016	A3E1DRAFT_05184	Uncharacterized protein YcnI	2515154016	Catelliglobosispora koreensis DSM 44566			222	pfam07987===DUF1775	H	E	W
2515238175	A3CQDRAFT_01729	Uncharacterized protein YcnI	2515154017	Actinoplanes globisporus DSM 43857			244	pfam07987===DUF1775	H	E	W
2515239654	A3CQDRAFT_03210	Uncharacterized protein YcnI	2515154017	Actinoplanes globisporus DSM 43857			239	pfam07987===DUF1775	H	E	W
2515244645	A3CQDRAFT_08212	Domain of unkown function (DUF1775)	2515154017	Actinoplanes globisporus DSM 43857			261	pfam07987===DUF1775	D	N	-
2515290094	A3CUDRAFT_03429	Uncharacterized protein YcnI	2515154032	Amycolatopsis taiwanensis DSM 45107			249	pfam07987===DUF1775	H	E	W
2515458659	B038DRAFT_00790	hypothetical protein	2515154079	Martelella mediterranea DSM 17316			349	pfam04314===PCuAC<<>>pfam07987===DUF1775	H	G	H
2515465755	B047DRAFT_00209	Uncharacterized protein YcnI	2515154081	Meiothermus timidus DSM 17022			150	pfam07987===DUF1775	H	E	W
2515488311	B056DRAFT_01655	uncharacterized protein	2515154087	Frankia discariae BCU110501			251	pfam07987===DUF1775	H	E	W
2515493549	B040DRAFT_00051	Uncharacterized protein YcnI	2515154088	Salinispora arenicola CNT800			240	pfam07987===DUF1775	H	E	W
2515513824	B033DRAFT_03371	Uncharacterized protein YcnI	2515154093	Salinispora arenicola CNB527			240	pfam07987===DUF1775	H	E	W
2515520027	B037DRAFT_04068	Uncharacterized protein YcnI	2515154094	Salinispora tropica CNH898			247	pfam07987===DUF1775	H	E	W
2515523111	B046DRAFT_01928	Uncharacterized protein YcnI	2515154095	Streptomyces sp. LamerLS-316			263	pfam07987===DUF1775	H	E	W
2515530168	B053DRAFT_01924	Uncharacterized protein YcnI	2515154096	Streptomyces sp. CcalMP-8W			263	pfam07987===DUF1775	H	E	W
2515531071	B053DRAFT_02828	uncharacterized protein	2515154096	Streptomyces sp. CcalMP-8W			242	pfam07987===DUF1775	H	E	W
2515536430	B070DRAFT_01563	Uncharacterized protein YcnI	2515154097	Streptomyces sp. LaPpAH-165			245	pfam07987===DUF1775	H	E	W
2515544862	B063DRAFT_03221	Uncharacterized protein YcnI	2515154098	Streptomyces sp. KhCrAH-340			243	pfam07987===DUF1775	H	E	W
2515551463	B048DRAFT_02457	Uncharacterized protein YcnI	2515154099	Streptomyces sp. LaPpAH-202			263	pfam07987===DUF1775	H	E	W
2515557651	B073DRAFT_02534	Uncharacterized protein YcnI	2515154100	Streptomyces sp. MspMP-M5			266	pfam07987===DUF1775	H	E	W
2515566809	B065DRAFT_03953	uncharacterized protein	2515154101	Streptomyces sp. Amel2xE9			247	pfam07987===DUF1775	H	E	W
2515574064	B061DRAFT_03977	Uncharacterized protein YcnI	2515154102	Streptomyces sp. ScaeMP-e10			257	pfam07987===DUF1775	H	E	W
2515580719	B074DRAFT_03452	Uncharacterized protein YcnI	2515154103	Streptomyces sp. FxanaC1			259	pfam07987===DUF1775	H	E	W
2515582603	B074DRAFT_05340	Uncharacterized protein YcnI	2515154103	Streptomyces sp. FxanaC1			262	pfam07987===DUF1775	H	E	W
2515586902	B069DRAFT_02667	Uncharacterized protein YcnI	2515154104	Streptomyces sp. KhCrAH-244			243	pfam07987===DUF1775	H	E	W
2515597011	B072DRAFT_05289	uncharacterized protein	2515154105	Streptomyces sp. HmicA12			248	pfam07987===DUF1775	H	E	W
2515605944	B066DRAFT_05831	uncharacterized protein	2515154106	Streptomyces sp. FxanaD5			245	pfam07987===DUF1775	H	E	W
2515611394	B075DRAFT_04259	hypothetical protein	2515154107	Sinorhizobium meliloti 4H41	SMc01242		327	pfam04314===PCuAC<<>>pfam07987===DUF1775	H	G	W
2515628907	B041DRAFT_04962	Uncharacterized protein YcnI	2515154112	Bradyrhizobium sp. WSM4349	bll4879		172	pfam07987===DUF1775	H	G	W
2515638975	B052DRAFT_06918	hypothetical protein	2515154113	Rhizobium leguminosarum bv. viciae Vc2			338	pfam04314===PCuAC<<>>pfam07987===DUF1775	H	G	W
2515639683	B054DRAFT_00013	hypothetical protein	2515154114	Rhizobium leguminosarum bv. viciae Vh3			338	pfam04314===PCuAC<<>>pfam07987===DUF1775	H	G	W
2515650430	B062DRAFT_03120	hypothetical protein	2515154115	Rhizobium leguminosarum bv. viciae 128C53			333	pfam07987===DUF1775<<>>pfam04314===PCuAC	H	G	W
2515657326	B039DRAFT_02617	hypothetical protein	2515154116	Rhizobium leguminosarum bv. viciae Ps8			338	pfam04314===PCuAC<<>>pfam07987===DUF1775	H	G	W
2515693997	B116DRAFT_01232	Uncharacterized protein YcnI	2515154124	Salinispora pacifica CNT569			246	pfam07987===DUF1775	H	E	W
2515701051	B164DRAFT_03435	Uncharacterized protein YcnI	2515154125	Salinispora arenicola CNH964			240	pfam07987===DUF1775	H	E	W
2515706739	B167DRAFT_03696	Uncharacterized protein YcnI	2515154126	Salinispora pacifica CNT003			246	pfam07987===DUF1775	H	E	W
2515708872	B107DRAFT_00718	Uncharacterized protein YcnI	2515154127	Salinispora arenicola CNT857			240	pfam07987===DUF1775	H	E	W
2515715866	B113DRAFT_02472	Uncharacterized protein YcnI	2515154128	Salinispora pacifica CNT855			246	pfam07987===DUF1775	H	E	W
2515722465	B117DRAFT_04240	Uncharacterized protein YcnI	2515154129	Salinispora pacifica CNS103			246	pfam07987===DUF1775	H	E	W
2515738670	B028DRAFT_00941	hypothetical protein	2515154134	Rhizobium gallicum bv. gallicum R602sp			333	pfam07987===DUF1775<<>>pfam04314===PCuAC	H	G	W
2515748890	B165DRAFT_04194	Uncharacterized protein YcnI	2515154135	Salinispora arenicola CNT850			240	pfam07987===DUF1775	H	E	W
2515753343	B174DRAFT_03573	Uncharacterized protein YcnI	2515154136	Salinispora pacifica CNT150			244	pfam07987===DUF1775	H	E	W
2515758479	B168DRAFT_03813	Uncharacterized protein YcnI	2515154137	Salinispora arenicola CNX482			240	pfam07987===DUF1775	H	E	W
2515770746	A3ESDRAFT_04129	Uncharacterized protein YcnI	2515154140	Kribbella catacumbae DSM 19601			255	pfam07987===DUF1775	H	G	W
2515774698	A3ESDRAFT_08089	Uncharacterized protein YcnI	2515154140	Kribbella catacumbae DSM 19601			229	pfam07987===DUF1775	H	E	W
2515779691	A3G7DRAFT_04009	Uncharacterized protein YcnI	2515154141	Nonomuraea coxensis DSM 45129			249	pfam07987===DUF1775	H	E	W
2515785000	A3IGDRAFT_00763	Uncharacterized protein YcnI	2515154142	Streptomyces vitaminophilus DSM 41686			288	pfam07987===DUF1775	H	E	W
2515796682	A37UDRAFT_06881	Uncharacterized protein YcnI	2515154143	Sciscionella marina DSM 45152			227	pfam07987===DUF1775	H	E	W
2515799922	A3GQDRAFT_01913	Uncharacterized protein YcnI	2515154144	Shimazuella kribbensis DSM 45090			206	pfam07987===DUF1775	H	E	W
2515820019	B079DRAFT_03934	uncharacterized protein	2515154148	Streptomyces sp. LaPpAH-108			253	pfam07987===DUF1775	H	E	W
2515824056	B082DRAFT_01730	Uncharacterized protein YcnI	2515154149	Streptomyces sp. ATexAB-D23			248	pfam07987===DUF1775	H	E	W
2515833340	B100DRAFT_03996	uncharacterized protein	2515154150	Streptomyces sp. CNH189			252	pfam07987===DUF1775	H	E	W
2515853080	B141DRAFT_02596	uncharacterized protein	2515154155	Actinopolymorpha alba DSM 45243			261	pfam07987===DUF1775	H	E	W
2515854009	B141DRAFT_03526	Domain of unkown function (DUF1775)	2515154155	Actinopolymorpha alba DSM 45243			240	pfam07987===DUF1775	H	E	W
2515854272	B141DRAFT_03789	uncharacterized protein	2515154155	Actinopolymorpha alba DSM 45243			250	pfam07987===DUF1775	H	E	W
2515881785	B123DRAFT_00315	Uncharacterized protein YcnI	2515154163	Salinispora tropica CNS197			247	pfam07987===DUF1775	H	E	W
2515892578	B080DRAFT_00807	Uncharacterized protein YcnI	2515154165	Streptomyces sp. DvalAA-83			244	pfam07987===DUF1775	H	E	W
2515899234	B083DRAFT_00803	Uncharacterized protein YcnI	2515154166	Streptomyces sp. SolWspMP-sol2th			252	pfam07987===DUF1775	H	E	W
2515901104	B083DRAFT_02677	uncharacterized protein	2515154166	Streptomyces sp. SolWspMP-sol2th			242	pfam07987===DUF1775	H	E	W
2515919112	B085DRAFT_03371	Uncharacterized protein YcnI	2515154169	Streptomyces sp. BoleA5			237	pfam07987===DUF1775	H	E	W
2515919854	B085DRAFT_04115	uncharacterized protein	2515154169	Streptomyces sp. BoleA5			254	pfam07987===DUF1775	H	E	W
2515927111	B115DRAFT_03312	Uncharacterized protein YcnI	2515154170	Salinispora pacifica CNT854			246	pfam07987===DUF1775	H	E	W
2515930986	B087DRAFT_02152	Uncharacterized protein YcnI	2515154171	Streptomyces sp. LaPpAH-95			245	pfam07987===DUF1775	H	E	W
2515958262	B170DRAFT_02267	Uncharacterized protein YcnI	2515154177	Salinispora pacifica CNT029			246	pfam07987===DUF1775	H	E	W
2515965110	B118DRAFT_04270	Uncharacterized protein YcnI	2515154178	Salinispora pacifica CNR114			246	pfam07987===DUF1775	H	E	W
2515969831	B126DRAFT_03468	Uncharacterized protein YcnI	2515154179	Saccharomonospora sp. CNQ490			235	pfam07987===DUF1775	H	E	W
2515972374	B106DRAFT_01416	Uncharacterized protein YcnI	2515154180	Salinispora arenicola CNQ748			240	pfam07987===DUF1775	H	E	W
2515978488	B163DRAFT_02356	Uncharacterized protein YcnI	2515154181	Salinispora arenicola CNH646			240	pfam07987===DUF1775	H	E	W
2515981608	B120DRAFT_00566	Uncharacterized protein YcnI	2515154182	Salinispora pacifica CNT796			246	pfam07987===DUF1775	H	E	W
2515989274	B102DRAFT_03457	Uncharacterized protein YcnI	2515154183	Salinispora arenicola CNH905			240	pfam07987===DUF1775	H	E	W
2515995488	B169DRAFT_04486	Uncharacterized protein YcnI	2515154184	Salinispora pacifica CNT001			246	pfam07987===DUF1775	H	E	W
2515996920	B175DRAFT_00824	Uncharacterized protein YcnI	2515154185	Salinispora pacifica CNT603			246	pfam07987===DUF1775	H	E	W
2516001141	B103DRAFT_00051	Uncharacterized protein YcnI	2515154186	Salinispora arenicola CNT798			240	pfam07987===DUF1775	H	E	W
2516009986	B108DRAFT_03768	Uncharacterized protein YcnI	2515154187	Salinispora arenicola CNX891			240	pfam07987===DUF1775	H	E	W
2516014997	B111DRAFT_03505	Uncharacterized protein YcnI	2515154188	Salinispora arenicola CNX508			240	pfam07987===DUF1775	H	E	W
2516040996	B109DRAFT_04302	Uncharacterized protein YcnI	2515154193	Salinispora arenicola CNH941			240	pfam07987===DUF1775	H	E	W
2516042772	B119DRAFT_00731	Uncharacterized protein YcnI	2515154194	Salinispora pacifica CNR894			246	pfam07987===DUF1775	H	E	W
2516052006	B161DRAFT_02542	Uncharacterized protein YcnI	2515154196	Neomegalonema perideroedes DSM 15528			173	pfam07987===DUF1775	H	G	W
2516055261	A3ICDRAFT_02707	Uncharacterized protein YcnI	2515154197	Streptomyces scabrisporus DSM 41855			249	pfam07987===DUF1775	H	E	W
2516072907	B172DRAFT_01001	Uncharacterized protein YcnI	2515154200	Salinispora pacifica CNT131			241	pfam07987===DUF1775	H	E	W
2516082525	B171DRAFT_00228	Uncharacterized protein YcnI	2515154202	Salinispora pacifica CNT084			241	pfam07987===DUF1775	H	E	W
2516087913	B166DRAFT_00326	Uncharacterized protein YcnI	2515154203	Salinispora arenicola CNR921			240	pfam07987===DUF1775	H	E	W
2516099587	B121DRAFT_02179	Uncharacterized protein YcnI	2515154205	Streptomyces sp. CNH099			254	pfam07987===DUF1775	H	E	W
2516105721	B105DRAFT_01137	Uncharacterized protein YcnI	2515154206	Streptomyces sp. CNT371			258	pfam07987===DUF1775	H	E	W
2516160376	A3OKDRAFT_2306	hypothetical protein	2516143002	Methylobacterium sp. 77			345	pfam04314===PCuAC<<>>pfam07987===DUF1775	H	G	W
2516176926	AmyalDRAFT_3636	Uncharacterized protein YcnI	2516143008	Amycolatopsis alba DSM 44262			256	pfam07987===DUF1775	H	E	W
2516209475	RhiBR816DRAFT_6231	hypothetical protein	2516143018	Ensifer sp. BR816			325	pfam07987===DUF1775<<>>pfam04314===PCuAC	H	G	W
2516220841	A39MDRAFT_4958	Uncharacterized protein YcnI	2516143022	Salinispora arenicola CNS-991, DSM 45545			240	pfam07987===DUF1775	H	E	W
2516284779	S7W_06222	Uncharacterized protein YcnI	2516143052	Mycobacteroides abscessus M94			222	pfam07987===DUF1775	H	E	W
2516386620	OUW_17142	Uncharacterized protein YcnI	2516143102	Mycobacteroides abscessus M93			222	pfam07987===DUF1775	H	E	W
2516409814	QWE_04601	hypothetical protein	2516143110	Agrobacterium albertimagni AOL15			359	pfam04314===PCuAC<<>>pfam07987===DUF1775	H	G	W
2516431568	B086DRAFT_04901	uncharacterized protein	2516143114	Streptomyces sp. PsTaAH-124			247	pfam07987===DUF1775	H	E	W
2516446868	B101DRAFT_02140	Uncharacterized protein YcnI	2516143117	Streptomyces sp. CNR698			250	pfam07987===DUF1775	H	E	W
2516450914	B101DRAFT_06199	Uncharacterized protein YcnI	2516143117	Streptomyces sp. CNR698			280	pfam07987===DUF1775	H	E	W
2516453450	B173DRAFT_02268	Uncharacterized protein YcnI	2516143118	Salinispora pacifica CNT138			246	pfam07987===DUF1775	H	E	W
2516518689	StrpuDRAFT_3295	Uncharacterized protein YcnI	2516493006	Streptomyces purpureus KA281, ATCC 21405			246	pfam07987===DUF1775	H	E	W
2516581605	B133DRAFT_3747	Uncharacterized protein YcnI	2516493018	Mycobacterium sp. 155			226	pfam07987===DUF1775	H	E	W
2516586150	CohpaDRAFT_3865	Uncharacterized protein YcnI	2516493019	Cohnella panacarvi Gsoil 349, DSM 18696			198	pfam07987===DUF1775	H	E	W
2516596005	A3OCDRAFT_1065	uncharacterized protein	2516493022	Gordonia polyisoprenivorans HW436			232	pfam07987===DUF1775	H	E	W
2516611440	B212DRAFT_2929	Uncharacterized protein YcnI	2516493025	Paenibacillus sp. HW567			212	pfam07987===DUF1775	H	E	W
2516637282	SALPAC4DRAFT_3013	Uncharacterized protein YcnI	2516493032	Salinispora pacifica DSM 45547			246	pfam07987===DUF1775	H	E	W
2516665324	RPCEA001_05894	Uncharacterized protein YcnI	2516653001	Rhodopseudomonas palustris CEA001	RPA2930		175	pfam07987===DUF1775	H	G	W
2516667566	RP0001L_02045	Uncharacterized protein YcnI	2516653002	Rhodopseudomonas palustris 0001L	RPA2930		175	pfam07987===DUF1775	H	G	W
2516675955	RP1a1_04824	copper transport protein	2516653003	Rhodopseudomonas palustris 1a1			688	pfam04234===CopC<<>>pfam05425===CopD<<>>pfam07987===DUF1775	H	G	W
2516678182	RP420L_01606	Uncharacterized protein YcnI	2516653004	Rhodopseudomonas palustris 420L	RPA2930		175	pfam07987===DUF1775	H	G	W
2516687525	RPAP1_05473	Uncharacterized protein YcnI	2516653005	Rhodopseudomonas palustris AP1	RPA2930		175	pfam07987===DUF1775	H	G	W
2516690719	RPATCC17001_03028	Uncharacterized protein YcnI	2516653006	Rhodopseudomonas palustris ATH 2.1.6, ATCC 17001	RPA2930		175	pfam07987===DUF1775	H	G	W
2516695491	RPATCC17007_02756	Uncharacterized protein YcnI	2516653007	Rhodopseudomonas palustris ATH 2.1.37, ATCC 17007	RPA2930		175	pfam07987===DUF1775	H	G	W
2516702227	RPATCCBAA37_03821	Uncharacterized protein YcnI	2516653008	Rhodopseudomonas palustris JA1, ATCC BAA-37	RPA2930		175	pfam07987===DUF1775	H	G	W
2516708384	RPBIS3_04682	Uncharacterized protein YcnI	2516653009	Rhodopseudomonas palustris BIS3	RPA2930		175	pfam07987===DUF1775	H	G	W
2516713873	RPDCP3_04624	Uncharacterized protein YcnI	2516653010	Rhodopseudomonas palustris DCP3	RPA2930		175	pfam07987===DUF1775	H	G	W
2516719601	RPDSM126_04476	Uncharacterized protein YcnI	2516653011	Rhodopseudomonas palustris Pfennig 1850, DSM 126	RPA2930		168	pfam07987===DUF1775	H	G	W
2516728523	RPDSM131_03473	Uncharacterized protein YcnI	2516653013	Rhodopseudomonas palustris S-1, DSM 131	RPA2930		175	pfam07987===DUF1775	H	G	W
2516734906	RPDSM7375_04282	Uncharacterized protein YcnI	2516653014	Rhodopseudomonas palustris O.U.11, DSM 7375	RPA2930		169	pfam07987===DUF1775	H	G	W
2516738856	RPDSM8283_02479	Uncharacterized protein YcnI	2516653015	Rhodopseudomonas palustris R1, DSM 8283	RPA2930		175	pfam07987===DUF1775	H	G	W
2516743916	RPKD1_01907	Uncharacterized protein YcnI	2516653016	Rhodopseudomonas palustris KD1	RPA2930		175	pfam07987===DUF1775	H	G	W
2516750796	RPNCIB8288_03174	Uncharacterized protein YcnI	2516653017	Rhodopseudomonas palustris ATH 2.1.6, NCIB 8288	RPA2930		175	pfam07987===DUF1775	H	G	W
2516756784	RPNo7_03813	Uncharacterized protein YcnI	2516653018	Rhodopseudomonas palustris No7			152	pfam07987===DUF1775	Y	G	W
2516761670	RPP4_03030	Uncharacterized protein YcnI	2516653019	Rhodopseudomonas palustris P4	RPA2930		172	pfam07987===DUF1775	H	G	W
2516766205	RPRCH350_01857	Uncharacterized protein YcnI	2516653020	Rhodopseudomonas palustris RCH350	RPA2930		175	pfam07987===DUF1775	H	G	W
2516773772	RPRCH500_03930	Uncharacterized protein YcnI	2516653021	Rhodopseudomonas palustris RCH500			187	pfam07987===DUF1775	H	G	W
2516777882	RPRSP24_02327	Uncharacterized protein YcnI	2516653022	Rhodopseudomonas palustris RSP24	RPA2930		175	pfam07987===DUF1775	H	G	W
2516783491	RPS55_02402	Domain of unkown function (DUF1775)	2516653023	Rhodopseudomonas palustris S55			53	pfam07987===DUF1775	-	-	W
2516787128	RPWS17_00882	Uncharacterized protein YcnI	2516653024	Rhodopseudomonas palustris WS17	RPA2930		162	pfam07987===DUF1775	H	G	W
2516803645	Rpyr3094_01202	Uncharacterized protein YcnI	2516653027	Rhodococcus pyridinivorans SB3094			223	pfam07987===DUF1775	H	E	W
2516815370	ScinDSM44094_07961	Uncharacterized protein YcnI	2516653028	Sphaerisporangium cinnabarinum FD25488, DSM 44094			196	pfam07987===DUF1775	H	E	W
2516875025	Salpac5DRAFT_3016	Uncharacterized protein YcnI	2516653042	Salinispora pacifica DSM 45546			246	pfam07987===DUF1775	H	E	W
2516892746	SinmeBODRAFT_1164	hypothetical protein	2516653046	Sinorhizobium meliloti BO21CC	SMc01242		326	pfam04314===PCuAC<<>>pfam07987===DUF1775	H	G	W
2516897279	SinmeBODRAFT_5698	Uncharacterized protein YcnI	2516653046	Sinorhizobium meliloti BO21CC	SMa1200		176	pfam07987===DUF1775	H	G	W
2516903082	RLEG15DRAFT_4598	hypothetical protein	2516653047	Rhizobium leguminosarum bv. viciae TOM			331	pfam07987===DUF1775<<>>pfam04314===PCuAC	H	G	W
2516908439	BrageDRAFT_2695	Uncharacterized protein YcnI	2516653048	Bradyrhizobium genosp. SA-4 CB756			171	pfam07987===DUF1775	H	G	W
2516917295	SpopoDRAFT_2095	Uncharacterized protein YcnI	2516653049	Sporichthya polymorpha DSM 43042			260	pfam07987===DUF1775	H	E	W
2516924679	A3OUDRAFT_4200	Uncharacterized protein YcnI	2516653050	Methylopila sp. M107			173	pfam07987===DUF1775	H	G	W
2516939412	DeinoDRAFT_3170	Uncharacterized protein YcnI	2516653053	Deinococcus ficus KS 0460			150	pfam07987===DUF1775	H	E	W
2516989934	A3OQDRAFT_1272	hypothetical protein	2516653063	Methyloferula stellata AR4			304	pfam04314===PCuAC<<>>pfam07987===DUF1775	H	G	W
2516995593	B641_00328	Domain of unkown function (DUF1775)	2516653066	Staphylococcus epidermidis M11			89	pfam07987===DUF1775	H	E	-
2516998567	B640_00941	Domain of unkown function (DUF1775)	2516653067	Staphylococcus epidermidis L3			89	pfam07987===DUF1775	H	E	-
2517002808	B638_00335	Domain of unkown function (DUF1775)	2516653069	Staphylococcus epidermidis G2			111	pfam07987===DUF1775	-	-	W
2517006072	B637_00732	Domain of unkown function (DUF1775)	2516653070	Staphylococcus epidermidis C20			89	pfam07987===DUF1775	H	E	-
2517008499	B642_01108	Domain of unkown function (DUF1775)	2516653071	Staphylococcus epidermidis R1			89	pfam07987===DUF1775	H	E	-
2517035914	Rleg19DRAFT_0404	hypothetical protein	2516653077	Rhizobium leguminosarum bv. viciae WSM1481			334	pfam04314===PCuAC<<>>pfam07987===DUF1775	H	G	W
2517051996	MetFAM1DRAFT_1770	Uncharacterized protein YcnI	2516653080	Methyloversatilis discipulorum FAM1			172	pfam07987===DUF1775	H	G	W
2517076304	Rleg18DRAFT_1362	hypothetical protein	2516653085	Rhizobium leguminosarum bv. phaseoli 4292			333	pfam04314===PCuAC<<>>pfam07987===DUF1775	H	G	W
2517082128	Rleg18DRAFT_7190	Domain of unkown function (DUF1775)	2516653085	Rhizobium leguminosarum bv. phaseoli 4292			96	pfam07987===DUF1775	-	-	L
2517083529	BsimDRAFT_01417	Uncharacterized protein YcnI	2516653086	Bacillus simplex 30N-5			220	pfam07987===DUF1775	H	E	W
2517095060	RLEG20DRAFT_2061	hypothetical protein	2517093000	Rhizobium leguminosarum bv. trifolii SRDI943			332	pfam07987===DUF1775<<>>pfam04314===PCuAC	H	G	W
2517101968	B370DRAFT_01564	Uncharacterized protein YcnI	2517093001	Bradyrhizobium japonicum USDA 124			180	pfam07987===DUF1775	H	G	W
2517122908	B207DRAFT_00915	uncharacterized protein	2517093007	Frankia elaeagni BMG5.12			255	pfam07987===DUF1775	H	E	W
2517133040	GemroDRAFT_0452	Uncharacterized protein YcnI	2517093010	Geminicoccus roseus DSM 18922			172	pfam07987===DUF1775	H	G	W
2517159686	SacsaDRAFT_00192	Uncharacterized protein YcnI	2517093016	Saccharomonospora saliphila YIM 90502			214	pfam07987===DUF1775	H	E	W
2517208957	MYCMA_0068	Uncharacterized protein YcnI	2517093032	Mycobacteroides massiliense GO 06			222	pfam07987===DUF1775	H	E	W
2517211715	AMES_0091	Uncharacterized protein YcnI	2517093034	Amycolatopsis mediterranei S699			255	pfam07987===DUF1775	H	E	W
2517238347	B594DRAFT_3602	Uncharacterized protein YcnI	2517093041	Methyloversatilis discipulorum RZ94			172	pfam07987===DUF1775	H	G	W
2517352955	MetRZ18153DRAFT_1149	hypothetical protein	2517287017	Methyloversatilis discipulorum RZ18-153			172	pfam07987===DUF1775	H	G	W
2517362759	Salpac3DRAFT_1817	Uncharacterized protein YcnI	2517287019	Salinispora pacifica DSM 45544			246	pfam07987===DUF1775	H	E	W
2517372430	AmybeDRAFT_6424	Uncharacterized protein YcnI	2517287020	Amycolatopsis benzoatilytica DSM 43387			248	pfam07987===DUF1775	H	E	W
2517383965	Salpac2DRAFT_4566	Uncharacterized protein YcnI	2517287023	Salinispora pacifica DSM 45548			241	pfam07987===DUF1775	H	E	W
2517391849	ParN5DRAFT_2694	hypothetical protein	2517287025	Paracoccus sp. N5			321	pfam07987===DUF1775<<>>pfam04314===PCuAC	H	G	W
2517406694	RLEG16DRAFT_1607	hypothetical protein	2517287029	Rhizobium leguminosarum bv. trifolii SRDI565			342	pfam07987===DUF1775<<>>pfam04314===PCuAC	H	G	W
2517421334	A3M3DRAFT_1417	Uncharacterized protein YcnI	2517287032	Arthrobacter sp. MA-N2			242	pfam07987===DUF1775	H	G	W
2517422166	A3M3DRAFT_2249	Uncharacterized protein YcnI	2517287032	Arthrobacter sp. MA-N2			244	pfam07987===DUF1775	H	E	W
2517453704	A3OMDRAFT_3131	hypothetical protein	2517434007	Methylobacterium sp. 88A			333	pfam04314===PCuAC<<>>pfam07987===DUF1775	H	G	W
2517457919	Salpac6DRAFT_2695	Uncharacterized protein YcnI	2517434008	Salinispora pacifica DSM 45549			244	pfam07987===DUF1775	H	E	W
2517481703	A3CEDRAFT_4828	Uncharacterized protein YcnI	2517434013	Amycolatopsis balhimycina FH 1894			251	pfam07987===DUF1775	H	E	W
2517485510	A3CEDRAFT_8635	Uncharacterized protein YcnI	2517434013	Amycolatopsis balhimycina FH 1894			241	pfam07987===DUF1775	H	E	W
2517569557	SinmelDRAFT_4731	hypothetical protein	2517487022	Sinorhizobium meliloti WSM4191			327	pfam07987===DUF1775<<>>pfam04314===PCuAC	H	G	W
2517599753	K2D_02997	hypothetical protein	2517572009	Pirellula sp. Pir 4d			178	pfam07987===DUF1775	H	G	W
2517639387	SFHH103_00940	Uncharacterized protein YcnI	2517572023	Sinorhizobium fredii HH103			176	pfam07987===DUF1775	H	G	W
2517639912	SFHH103_01445	hypothetical protein	2517572023	Sinorhizobium fredii HH103			325	pfam07987===DUF1775<<>>pfam04314===PCuAC	H	G	W
2517707650	Meslo3DRAFT_4636	Uncharacterized protein YcnI	2517572076	Mesorhizobium loti NZP2037	mll3324		172	pfam07987===DUF1775	H	G	W
2517745280	C934DRAFT_05881	Uncharacterized protein YcnI	2517572096	Rhizobium sp. 42MFCr.1			175	pfam07987===DUF1775	H	G	W
2517761757	FraDC12DRAFT_2934	uncharacterized protein	2517572101	Frankia sp. DC12			243	pfam07987===DUF1775	H	E	W
2517767559	QspDRAFT_02813	Uncharacterized protein YcnI	2517572102	Quadrisphaera sp. R2A-380-A			255	pfam07987===DUF1775	H	E	W
2517822180	C566DRAFT_00239	Uncharacterized protein YcnI	2517572122	Arthrobacter sp. 131MFCol6.1			244	pfam07987===DUF1775	H	E	W
2517825831	C566DRAFT_03904	Uncharacterized protein YcnI	2517572122	Arthrobacter sp. 131MFCol6.1			249	pfam07987===DUF1775	H	E	W
2517827729	C563DRAFT_01764	Uncharacterized protein YcnI	2517572123	Arthrobacter sp. 135MFCol5.1			247	pfam07987===DUF1775	H	E	W
2517832009	C567DRAFT_01897	Uncharacterized protein YcnI	2517572124	Arthrobacter sp. 161MFSha2.1			245	pfam07987===DUF1775	H	G	W
2517871471	B110DRAFT_03902	Uncharacterized protein YcnI	2517572137	Salinispora arenicola CNT005			240	pfam07987===DUF1775	H	E	W
2517893044	BraelDRAFT_5737	Uncharacterized protein YcnI	2517572143	Bradyrhizobium elkanii USDA 76			175	pfam07987===DUF1775	H	G	W
2517904023	B159DRAFT_03342	Uncharacterized protein YcnI	2517572145	Salinispora pacifica CNT148			241	pfam07987===DUF1775	H	E	W
2517917641	C569DRAFT_01317	Domain of unkown function (DUF1775)	2517572149	Micromonospora sp. CNB394			312	pfam07987===DUF1775	T	D	W
2517919353	C569DRAFT_03031	Uncharacterized protein YcnI	2517572149	Micromonospora sp. CNB394			242	pfam07987===DUF1775	H	E	W
2517933356	C575DRAFT_00740	Uncharacterized protein YcnI	2517572152	Salinispora arenicola CNX814			240	pfam07987===DUF1775	H	E	W
2517941695	C576DRAFT_03897	Uncharacterized protein YcnI	2517572153	Salinispora arenicola CNY011			240	pfam07987===DUF1775	H	E	W
2517945356	C580DRAFT_02366	Uncharacterized protein YcnI	2517572154	Salinispora arenicola CNY280			240	pfam07987===DUF1775	H	E	W
2517953197	C581DRAFT_04611	Uncharacterized protein YcnI	2517572155	Salinispora pacifica CNQ768			246	pfam07987===DUF1775	H	E	W
2517957206	C552DRAFT_03520	Uncharacterized protein YcnI	2517572156	Salinispora pacifica CNS863			246	pfam07987===DUF1775	H	E	W
2517962744	C553DRAFT_03932	Uncharacterized protein YcnI	2517572157	Salinispora pacifica CNS996			246	pfam07987===DUF1775	H	E	W
2517968523	C554DRAFT_04365	Uncharacterized protein YcnI	2517572158	Salinispora pacifica CNT045			246	pfam07987===DUF1775	H	E	W
2517973446	C555DRAFT_03887	Uncharacterized protein YcnI	2517572159	Salinispora pacifica CNT124			246	pfam07987===DUF1775	H	E	W
2517977887	C582DRAFT_03533	Uncharacterized protein YcnI	2517572160	Salinispora pacifica CNT584			246	pfam07987===DUF1775	H	E	W
2517980170	C584DRAFT_00897	Uncharacterized protein YcnI	2517572161	Salinispora pacifica CNT609			241	pfam07987===DUF1775	H	E	W
2517985197	C585DRAFT_00823	Uncharacterized protein YcnI	2517572162	Salinispora pacifica CNT851			246	pfam07987===DUF1775	H	E	W
2517993261	C586DRAFT_03920	Uncharacterized protein YcnI	2517572163	Salinispora arenicola CNY237			240	pfam07987===DUF1775	H	E	W
2517998746	C590DRAFT_04150	Uncharacterized protein YcnI	2517572164	Salinispora tropica CNS416			247	pfam07987===DUF1775	H	E	W
2518001959	C591DRAFT_02492	Uncharacterized protein YcnI	2517572165	Streptomyces sp. CNQ766			254	pfam07987===DUF1775	H	E	W
2518006899	C592DRAFT_00184	Uncharacterized protein YcnI	2517572166	Streptomyces sp. CNS335			253	pfam07987===DUF1775	H	E	W
2518015052	C593DRAFT_00949	Uncharacterized protein YcnI	2517572167	Streptomyces sp. CNT372			248	pfam07987===DUF1775	H	E	W
2518039388		Uncharacterized protein YcnI	2517572176	Listeria monocytogenes NKB04_01	lmo2061		205	pfam07987===DUF1775	H	E	W
2518042342		Uncharacterized protein YcnI	2517572177	Listeria monocytogenes sv. 4b NKB04_02	lmo2061		205	pfam07987===DUF1775	H	E	W
2518045271		Uncharacterized protein YcnI	2517572178	Listeria monocytogenes sv. 4b NKB04_03	lmo2061		205	pfam07987===DUF1775	H	E	W
2518048140		Uncharacterized protein YcnI	2517572179	Listeria monocytogenes sv. 1/2b NKB06_01	lmo2061		205	pfam07987===DUF1775	H	E	W
2518050989		Uncharacterized protein YcnI	2517572180	Listeria monocytogenes NKB06_03	lmo2061		205	pfam07987===DUF1775	H	E	W
2518066825	D330DRAFT_03149	Uncharacterized protein YcnI	2517572184	Streptomyces sp. CNY228			263	pfam07987===DUF1775	H	E	W
2518079002	D328DRAFT_05600	Uncharacterized protein YcnI	2517572189	Paenibacillus massiliensis 2301065, DSM 16942			277	pfam07987===DUF1775	H	E	W
2518079528	D329DRAFT_00453	Uncharacterized protein YcnI	2517572190	Streptomyces sp. CNT302			250	pfam07987===DUF1775	H	E	W
2518084580	D329DRAFT_05519	Uncharacterized protein YcnI	2517572190	Streptomyces sp. CNT302			285	pfam07987===DUF1775	H	E	W
2518088563	SALPAC_1070	Uncharacterized protein YcnI	2517572194	Salinispora pacifica DSM 45543			246	pfam07987===DUF1775	H	E	W
2518127002	PPM_0412	Uncharacterized protein YcnI	2517572207	Paenibacillus polymyxa M1	ycnI		251	pfam07987===DUF1775	H	E	W
2518145336	B162DRAFT_02660	Uncharacterized protein YcnI	2517572210	Salinispora arenicola CNB458			242	pfam07987===DUF1775	H	E	W
2518151802	B098DRAFT_03785	Uncharacterized protein YcnI	2517572211	Salinispora tropica CNB476			247	pfam07987===DUF1775	H	E	W
2518156725	B099DRAFT_03798	Uncharacterized protein YcnI	2517572212	Salinispora tropica CNB536			247	pfam07987===DUF1775	H	E	W
2518164135	C565DRAFT_02696	Uncharacterized protein YcnI	2517572214	Arthrobacter sp. 162MFSha1.1			256	pfam07987===DUF1775	H	G	W
2518223164	D462DRAFT_03189	Uncharacterized protein YcnI	2517572233	Salinispora arenicola CNT859			240	pfam07987===DUF1775	H	E	W
2518245961	StrboDRAFT_4006	Uncharacterized protein YcnI	2517572239	Streptomyces bottropensis ATCC 25435			243	pfam07987===DUF1775	H	E	W
2518248353	StrboDRAFT_6398	Domain of unkown function (DUF1775)	2517572239	Streptomyces bottropensis ATCC 25435			146	pfam07987===DUF1775	-	-	W
2518249833	StrboDRAFT_7878	uncharacterized protein	2517572239	Streptomyces bottropensis ATCC 25435			248	pfam07987===DUF1775	H	E	W
2518259113	AmymeDRAFT_5023	Uncharacterized protein YcnI	2517572242	Amycolatopsis methanolica 239, DSM 44096			244	pfam07987===DUF1775	H	E	W
2518259232	AmymeDRAFT_5142	Uncharacterized protein YcnI	2517572242	Amycolatopsis methanolica 239, DSM 44096			206	pfam07987===DUF1775	H	E	W
2518259237	AmymeDRAFT_5147	Uncharacterized protein YcnI	2517572242	Amycolatopsis methanolica 239, DSM 44096			253	pfam07987===DUF1775	Q	Q	F
2518273441	D461DRAFT_06316	hypothetical protein	2517572245	Variovorax paradoxus 4MFCol3.1			302	pfam04314===PCuAC<<>>pfam07987===DUF1775	H	A	W
2518277589	PseMAI1DRAFT_3853	Uncharacterized protein YcnI	2517572246	Pseudogulbenkiania sp. MAI-1			173	pfam07987===DUF1775	H	G	W
2518363731	StrvirDRAFT_3495	uncharacterized protein	2518285526	Streptomyces viridosporus T7A, ATCC 39115			250	pfam07987===DUF1775	H	E	W
2518392549	D581DRAFT_02313	Uncharacterized protein YcnI	2518285535	Streptomyces sp. CNB091			248	pfam07987===DUF1775	H	E	W
2518397938	D583DRAFT_00427	Uncharacterized protein YcnI	2518285536	Streptomyces sp. CNS615			250	pfam07987===DUF1775	H	E	W
2518399697	D583DRAFT_02189	Uncharacterized protein YcnI	2518285536	Streptomyces sp. CNS615			289	pfam07987===DUF1775	H	E	W
2518443201	B112DRAFT_00549	Uncharacterized protein YcnI	2518285550	Salinispora arenicola CNT849			240	pfam07987===DUF1775	H	E	W
2518449701	C572DRAFT_01858	Uncharacterized protein YcnI	2518285551	Salinispora arenicola CNP105			240	pfam07987===DUF1775	H	E	W
2518457609	C571DRAFT_04291	Uncharacterized protein YcnI	2518285552	Salinispora arenicola CNP193			240	pfam07987===DUF1775	H	E	W
2518462754	C570DRAFT_04080	Uncharacterized protein YcnI	2518285553	Salinispora arenicola CNS051			240	pfam07987===DUF1775	H	E	W
2518464618	C573DRAFT_00622	Uncharacterized protein YcnI	2518285554	Salinispora arenicola CNS744			240	pfam07987===DUF1775	H	E	W
2518473407	C574DRAFT_04159	Uncharacterized protein YcnI	2518285555	Salinispora arenicola CNX481			240	pfam07987===DUF1775	H	E	W
2518481125	C577DRAFT_00216	Uncharacterized protein YcnI	2518285558	Salinispora arenicola CNY231			240	pfam07987===DUF1775	H	E	W
2518489294	C578DRAFT_03132	Uncharacterized protein YcnI	2518285559	Salinispora arenicola CNY256			240	pfam07987===DUF1775	H	E	W
2518492807	C579DRAFT_01338	Uncharacterized protein YcnI	2518285560	Salinispora arenicola CNY260			240	pfam07987===DUF1775	H	E	W
2518500278	C549DRAFT_03557	Uncharacterized protein YcnI	2518285561	Salinispora pacifica CNR942			246	pfam07987===DUF1775	H	E	W
2518503123	C550DRAFT_01315	Uncharacterized protein YcnI	2518285562	Salinispora pacifica CNS055			246	pfam07987===DUF1775	H	E	W
2518507468	C551DRAFT_00772	Uncharacterized protein YcnI	2518285563	Salinispora pacifica CNS860			246	pfam07987===DUF1775	H	E	W
2518513965	C594DRAFT_02232	Uncharacterized protein YcnI	2518285564	Streptomyces sp. CNY243			254	pfam07987===DUF1775	H	E	W
2518620076	C503DRAFT_07081	Uncharacterized protein YcnI	2518285603	Actinokineospora enzanensis DSM 44649			264	pfam07987===DUF1775	H	E	W
2518679846	Ai3DRAFT_03119	Uncharacterized protein YcnI	2518645509	Arthrobacter sp. I3			240	pfam07987===DUF1775	H	E	W
2518768338	B657_03940	Uncharacterized protein YcnI	2518645535	Bacillus subtilis QB928	ycnI		207	pfam07987===DUF1775	H	E	W
2518808071	W7S_00900	Uncharacterized protein YcnI	2518645550	Mycobacterium sp. MOTT36Y			222	pfam07987===DUF1775	H	E	W
2518893761	BTF1_06955	Uncharacterized protein YcnI	2518645577	Bacillus thuringiensis HD-789			206	pfam07987===DUF1775	H	E	W
2518914838	F558DRAFT_02667	Uncharacterized protein YcnI	2518645584	Streptomyces sp. AmelKG-A3			244	pfam07987===DUF1775	H	E	W
2519017071	F456DRAFT_02488	Uncharacterized protein YcnI	2518645608	Saccharibacillus kuerlensis DSM 22868			273	pfam07987===DUF1775	H	E	W
2519025464	F603DRAFT_04322	Uncharacterized protein YcnI	2518645610	Streptomyces sulphureus DSM 40104			243	pfam07987===DUF1775	H	E	W
2519047445	YW7DRAFT_01351	uncharacterized protein	2518645617	Streptomyces sp. AmelKG-E11A			269	pfam07987===DUF1775	H	E	W
2519056217	YUYDRAFT_02920	Uncharacterized protein YcnI	2518645618	Streptomyces sp. ScaeMP-e48			237	pfam07987===DUF1775	H	E	W
2519056768	YUYDRAFT_03473	Uncharacterized protein YcnI	2518645618	Streptomyces sp. ScaeMP-e48			254	pfam07987===DUF1775	H	E	W
2519059352	YUYDRAFT_06062	Domain of unkown function (DUF1775)	2518645618	Streptomyces sp. ScaeMP-e48			246	pfam07987===DUF1775	H	E	W
2519073504	F610DRAFT_03376	Uncharacterized protein YcnI	2518645622	Streptomyces sp. LaPpAH-199			249	pfam07987===DUF1775	H	E	W
2519078126	C229DRAFT_01019	Uncharacterized protein YcnI	2518645623	Actinomadura flavalba DSM 45200			224	pfam07987===DUF1775	H	E	W
2519084441	C589DRAFT_01595	Uncharacterized protein YcnI	2518645624	Salinispora tropica CNR699			247	pfam07987===DUF1775	H	E	W
2519089499	C230DRAFT_01402	Uncharacterized protein YcnI	2518645625	Effusibacillus pohliae DSM 22757			209	pfam07987===DUF1775	H	E	W
2519092342	C587DRAFT_00605	Uncharacterized protein YcnI	2518645626	Salinispora pacifica CNY330			246	pfam07987===DUF1775	H	E	W
2519100093	C588DRAFT_03185	Uncharacterized protein YcnI	2518645627	Salinispora pacifica CNY331			246	pfam07987===DUF1775	H	E	W
2519135743	F784DRAFT_01084	Uncharacterized protein YcnI	2519103012	Deinococcus apachensis DSM 19763			150	pfam07987===DUF1775	H	E	W
2519148980	F785DRAFT_04523	Uncharacterized protein YcnI	2519103015	Streptomyces sp. SirexAA-H			276	pfam07987===DUF1775	H	E	W
2519156129	Abr18DRAFT_02394	Uncharacterized protein YcnI	2519103017	Arthrobacter sp. Br18			258	pfam07987===DUF1775	H	E	W
2519311841	SZMC14600_02664	Uncharacterized protein YcnI	2519103058	Saccharomonospora azurea SZMC 14600			225	pfam07987===DUF1775	H	E	W
2519358589	ICY_02918	Uncharacterized protein YcnI	2519103072	Bacillus cereus BAG2X1-3			206	pfam07987===DUF1775	H	E	W
2519365022	ICW_03891	Uncharacterized protein YcnI	2519103073	Bacillus wiedmannii BAG2X1-2			206	pfam07987===DUF1775	H	E	W
2519370534	ICG_03618	Uncharacterized protein YcnI	2519103074	Bacillus cereus BAG1X1-3			206	pfam07987===DUF1775	H	E	W
2519376189	ICU_03070	Uncharacterized protein YcnI	2519103075	Bacillus cereus BAG2X1-1			206	pfam07987===DUF1775	H	E	W
2519398829	M1A_02585	hypothetical protein	2519103079	Brucella abortus bv. 1 NI486			334	pfam04314===PCuAC<<>>pfam07987===DUF1775	H	G	W
2519401635	M1E_02202	hypothetical protein	2519103080	Brucella abortus bv. 1 NI488			334	pfam04314===PCuAC<<>>pfam07987===DUF1775	H	G	W
2519404125	M17_01493	hypothetical protein	2519103081	Brucella abortus bv. 1 NI435a			334	pfam07987===DUF1775<<>>pfam04314===PCuAC	H	G	W
2519406170	M19_00354	hypothetical protein	2519103082	Brucella abortus bv. 1 NI474			334	pfam07987===DUF1775<<>>pfam04314===PCuAC	H	G	W
2519416133	SM0020_14779	hypothetical protein	2519103084	Sinorhizobium meliloti CCNWSX0020	SMc01242		326	pfam07987===DUF1775<<>>pfam04314===PCuAC	H	G	W
2519437966	M1K_01491	hypothetical protein	2519103089	Brucella abortus bv. 1 NI021			334	pfam07987===DUF1775<<>>pfam04314===PCuAC	H	G	W
2519469505	Bdt_2028	Uncharacterized protein YcnI	2519103098	Bdellovibrio bacteriovorus Tiberius	Bd2065		158	pfam07987===DUF1775	H	G	W
2519498125	OCU_01880	Uncharacterized protein YcnI	2519103109	Mycobacterium intracellulare ATCC 13950			222	pfam07987===DUF1775	H	E	W
2519503182	BS1330_I0054	hypothetical protein	2519103110	Brucella suis bv. 1 1330			334	pfam04314===PCuAC<<>>pfam07987===DUF1775	H	G	W
2519534960	IEC_01093	Uncharacterized protein YcnI	2519103121	Bacillus cereus BAG5O-1			206	pfam07987===DUF1775	H	E	W
2519543164	IEE_03330	Uncharacterized protein YcnI	2519103122	Bacillus cereus BAG5X1-1			206	pfam07987===DUF1775	H	E	W
2519547110	IE9_01595	Uncharacterized protein YcnI	2519103123	Bacillus cereus BAG4X12-1			206	pfam07987===DUF1775	H	E	W
2519554959	IEA_03597	Uncharacterized protein YcnI	2519103124	Bacillus cereus BAG4X2-1			206	pfam07987===DUF1775	H	E	W
2519558875	IE5_01688	Uncharacterized protein YcnI	2519103125	Bacillus cereus BAG3X2-2			206	pfam07987===DUF1775	H	E	W
2519564762	IE7_01654	Uncharacterized protein YcnI	2519103126	Bacillus cereus BAG4O-1			206	pfam07987===DUF1775	H	E	W
2519572468	IE1_03682	Uncharacterized protein YcnI	2519103127	Bacillus cereus BAG3O-2			206	pfam07987===DUF1775	H	E	W
2519578240	IE3_03562	Uncharacterized protein YcnI	2519103128	Bacillus cereus BAG3X2-1			206	pfam07987===DUF1775	H	E	W
2519583779	IEI_03282	Uncharacterized protein YcnI	2519103129	Bacillus wiedmannii BAG5X2-1			206	pfam07987===DUF1775	H	E	W
2519652154	IIO_03207	Uncharacterized protein YcnI	2519103147	Bacillus cereus VD115			206	pfam07987===DUF1775	H	E	W
2519656752	IIM_01027	Uncharacterized protein YcnI	2519103148	Bacillus cereus VD107			206	pfam07987===DUF1775	H	E	W
2519664109	IIK_02878	Uncharacterized protein YcnI	2519103149	Bacillus cereus VD102			206	pfam07987===DUF1775	H	E	W
2519670696	III_03510	Uncharacterized protein YcnI	2519103150	Bacillus mycoides VD078			206	pfam07987===DUF1775	H	E	W
2519676355	IIG_02973	Uncharacterized protein YcnI	2519103151	Bacillus cereus VD048			206	pfam07987===DUF1775	H	E	W
2519682569	IIE_03035	Uncharacterized protein YcnI	2519103152	Bacillus cereus VD045			206	pfam07987===DUF1775	H	E	W
2519687809	IIA_01649	Domain of unkown function (DUF1775)	2519103153	Bacillus cereus VD014			140	pfam07987===DUF1775	-	-	W
2519695865	II9_03547	Uncharacterized protein YcnI	2519103154	Bacillus cereus MSX-D12			206	pfam07987===DUF1775	H	E	W
2519751568	II5_03144	Uncharacterized protein YcnI	2519103165	Bacillus cereus MSX-A1			206	pfam07987===DUF1775	H	E	W
2519757029	II7_02365	Uncharacterized protein YcnI	2519103166	Bacillus cereus MSX-A12			206	pfam07987===DUF1775	H	E	W
2519763584	IGW_02955	Uncharacterized protein YcnI	2519103167	Bacillus cereus ISP3191			206	pfam07987===DUF1775	H	E	W
2519813435	F624DRAFT_03684	Uncharacterized protein YcnI	2519103180	Curvibacter lanceolatus ATCC 14669			193	pfam07987===DUF1775	H	A	W
2519817100	F609DRAFT_00992	Domain of unkown function (DUF1775)	2519103181	Streptomyces sp. LaPpAH-185			175	pfam07987===DUF1775	-	-	W
2519819375	F609DRAFT_03268	Uncharacterized protein YcnI	2519103181	Streptomyces sp. LaPpAH-185			252	pfam07987===DUF1775	H	E	W
2519821361	F609DRAFT_05265	uncharacterized protein	2519103181	Streptomyces sp. LaPpAH-185			242	pfam07987===DUF1775	H	E	W
2519834121	F600DRAFT_03385	Uncharacterized protein YcnI	2519103184	Smaragdicoccus niigatensis DSM 44881			220	pfam07987===DUF1775	H	G	W
2519836015	B127DRAFT_00077	Uncharacterized protein YcnI	2519103185	Salinispora arenicola CNS673			240	pfam07987===DUF1775	H	E	W
2519849593	F556DRAFT_02816	Uncharacterized protein YcnI	2519103188	Paenibacillus daejeonensis DSM 15491			232	pfam07987===DUF1775	H	E	W
2519865271	F581DRAFT_02486	Uncharacterized protein YcnI	2519103192	Salinispora arenicola CNH877			240	pfam07987===DUF1775	H	E	W
2519870301	F582DRAFT_02216	Uncharacterized protein YcnI	2519103193	Salinispora arenicola CNH962			240	pfam07987===DUF1775	H	E	W
2519873324	F583DRAFT_00221	Uncharacterized protein YcnI	2519103194	Salinispora arenicola CNR107			240	pfam07987===DUF1775	H	E	W
2519880017	F584DRAFT_01710	Uncharacterized protein YcnI	2519103195	Salinispora arenicola CNY234			240	pfam07987===DUF1775	H	E	W
2519946790	G010DRAFT_2501	Uncharacterized protein YcnI	2519899511	Microbacterium sp. 292MF			233	pfam07987===DUF1775	H	G	W
2520058166	C380_21780	Uncharacterized protein YcnI	2519899535	Acidovorax sp. KKS102			186	pfam07987===DUF1775	H	G	W
2520076318	B938_01865	Uncharacterized protein YcnI	2519899543	Bacillus velezensis AS43.3			203	pfam07987===DUF1775	H	E	W
2520091337	URH17368_2465	Uncharacterized protein YcnI	2519899550	Alicyclobacillus hesperidum URH17-3-68			221	pfam07987===DUF1775	H	E	W
2520101399	B353_20247	Uncharacterized protein YcnI	2519899553	Bacillus anthracis UR-1			206	pfam07987===DUF1775	H	E	W
2520163371		Uncharacterized protein YcnI	2519899568	Arthrobacter globiformis NBRC 12137			277	pfam07987===DUF1775	H	E	W
2520163374		Uncharacterized protein YcnI	2519899568	Arthrobacter globiformis NBRC 12137			262	pfam07987===DUF1775	H	E	W
2520165377		Uncharacterized protein YcnI	2519899568	Arthrobacter globiformis NBRC 12137			256	pfam07987===DUF1775	H	E	W
2520169060		Uncharacterized protein YcnI	2519899569	Gordonia araii NBRC 100433			221	pfam07987===DUF1775	H	E	W
2520217966	B30_08618	Uncharacterized protein YcnI	2519899583	Celeribacter baekdonensis B30			181	pfam07987===DUF1775	H	G	W
2520225755	WSS_A08054	Uncharacterized protein YcnI	2519899585	Rhodococcus opacus M213			222	pfam07987===DUF1775	H	E	W
2520241517	SARL_01461	Uncharacterized protein YcnI	2519899588	Staphylococcus arlettae CVD059			194	pfam07987===DUF1775	H	E	W
2520247164	NA2_02849	hypothetical protein	2519899590	Nitratireductor pacificus pht-3B			323	pfam04314===PCuAC<<>>pfam07987===DUF1775	H	G	W
2520305772	SOJ_08570	Uncharacterized protein YcnI	2519899605	Staphylococcus sp. OJ82			192	pfam07987===DUF1775	H	E	W
2520373616	NA8A_16878	hypothetical protein	2519899619	Nitratireductor indicus C115			342	pfam07987===DUF1775<<>>pfam04314===PCuAC	H	G	W
2520380445	RCCGEPOP_35904	Domain of unkown function (DUF1775)	2519899620	Rhizobium sp. Pop5			123	pfam07987===DUF1775	H	G	-
2520442084	G369DRAFT_05697	hypothetical protein	2519899633	Variovorax paradoxus 110B			307	pfam04314===PCuAC<<>>pfam07987===DUF1775	H	A	W
2520445498	G358DRAFT_00287	Uncharacterized protein YcnI	2519899635	Paenibacillus fonticola DSM 21315			277	pfam07987===DUF1775	H	E	W
2520482602	G416DRAFT_01140	Uncharacterized protein YcnI	2519899643	Rhodococcus sp. 29MFTsu3.1			231	pfam07987===DUF1775	H	E	W
2520485757	G416DRAFT_04298	Uncharacterized protein YcnI	2519899643	Rhodococcus sp. 29MFTsu3.1			208	pfam07987===DUF1775	H	E	W
2520500514	H036DRAFT_02429	Uncharacterized protein YcnI	2519899648	Nocardioides sp. Iso805N			238	pfam07987===DUF1775	H	E	W
2520503052	G339DRAFT_00738	Uncharacterized protein YcnI	2519899649	Actinomadura atramentaria DSM 43919			230	pfam07987===DUF1775	H	E	W
2520507030	G339DRAFT_04725	Uncharacterized protein YcnI	2519899649	Actinomadura atramentaria DSM 43919			249	pfam07987===DUF1775	H	E	W
2520510141	YUWDRAFT_01483	uncharacterized protein	2519899650	Streptomyces sp. AmelKG-D3			241	pfam07987===DUF1775	H	E	W
2520513199	YUWDRAFT_04549	Uncharacterized protein YcnI	2519899650	Streptomyces sp. AmelKG-D3			234	pfam07987===DUF1775	H	E	W
2520534033	G373DRAFT_04069	Uncharacterized protein YcnI	2519899654	Arthrobacter sp. 49Tsu3.1M3			245	pfam07987===DUF1775	H	E	W
2520574949	G341DRAFT_00824	Uncharacterized protein YcnI	2519899672	Gordonia kroppenstedtii DSM 45133			267	pfam07987===DUF1775	H	E	W
2520596170	F560DRAFT_01421	Uncharacterized protein YcnI	2519899681	Cohnella laeviribosi DSM 21336			212	pfam07987===DUF1775	H	E	W
2520596183	F560DRAFT_01434	Uncharacterized protein YcnI	2519899681	Cohnella laeviribosi DSM 21336			217	pfam07987===DUF1775	H	E	W
2520599980	F561DRAFT_00935	Uncharacterized protein conserved in bacteria	2519899682	Deinococcus aquatilis DSM 23025			148	pfam07987===DUF1775	H	E	W
2520618777	G385DRAFT_02074	Uncharacterized protein YcnI	2519899686	Arthrobacter sp. 31Cvi3.1E			245	pfam07987===DUF1775	H	G	W
2520705216	Ah41DRAFT_02464	Uncharacterized protein YcnI	2519899710	Arthrobacter sp. H41			256	pfam07987===DUF1775	H	E	W
2520708567	AsbDRAFT_02394	Uncharacterized protein YcnI	2519899711	Arthrobacter sp. 35/47			244	pfam07987===DUF1775	H	D	W
2520713279	Ah14DRAFT_03581	Uncharacterized protein YcnI	2519899712	Arthrobacter sp. H14			245	pfam07987===DUF1775	H	E	W
2520714145	Ah14DRAFT_04453	Uncharacterized protein YcnI	2519899712	Arthrobacter sp. H14			243	pfam07987===DUF1775	H	E	W
2520715728	Ah5DRAFT_01386	Uncharacterized protein YcnI	2519899713	Arthrobacter sp. H5			239	pfam07987===DUF1775	H	D	W
2520848115	MFORT_16896	Uncharacterized protein YcnI	2519899744	Mycolicibacterium fortuitum fortuitum DSM 46621			221	pfam07987===DUF1775	H	E	W
2520977397	IGE_03757	Uncharacterized protein YcnI	2519899781	Bacillus cereus HuB1-1			206	pfam07987===DUF1775	H	E	W
2520979744	M1I_00354	hypothetical protein	2519899782	Brucella abortus bv. 1 NI016			334	pfam04314===PCuAC<<>>pfam07987===DUF1775	H	G	W
2520986205	IGI_03587	Uncharacterized protein YcnI	2519899783	Bacillus cereus HuB2-9			206	pfam07987===DUF1775	H	E	W
2521026983	BSSC8_39280	Uncharacterized protein YcnI	2519899798	Bacillus subtilis subtilis SC-8	ycnI		207	pfam07987===DUF1775	H	E	W
2521049639	ATCR1_01975	hypothetical protein	2519899809	Agrobacterium tumefaciens CCNWGS0286	Atu1468		324	pfam04314===PCuAC<<>>pfam07987===DUF1775	H	G	W
2521095110	IK7_03753	Uncharacterized protein YcnI	2519899826	Bacillus cereus VD156			206	pfam07987===DUF1775	H	E	W
2521115935	MUY_00641	Uncharacterized protein YcnI	2519899833	Bacillus licheniformis WX-02	ycnI		214	pfam07987===DUF1775	H	E	W
2521120062	M1G_00354	hypothetical protein	2519899834	Brucella abortus bv. 1 NI010			334	pfam04314===PCuAC<<>>pfam07987===DUF1775	H	G	W
2521136604	MAB47J26_16600	Uncharacterized protein YcnI	2519899837	Mycobacteroides abscessus 47J26			222	pfam07987===DUF1775	H	E	W
2521146771	M1M_02570	hypothetical protein	2519899841	Brucella abortus bv. 1 NI259			334	pfam04314===PCuAC<<>>pfam07987===DUF1775	H	G	W
2521154878	IC9_03590	Uncharacterized protein YcnI	2519899843	Bacillus toyonensis BAG1O-2			206	pfam07987===DUF1775	H	E	W
2521160893	IC1_03932	Uncharacterized protein YcnI	2519899844	Bacillus cereus VD022			206	pfam07987===DUF1775	H	E	W
2521437880	G374DRAFT_1326	hypothetical protein	2521172559	Agrobacterium sp. 719_389	Atu1468		324	pfam04314===PCuAC<<>>pfam07987===DUF1775	H	G	W
2521598130	G361DRAFT_7050	Uncharacterized protein YcnI	2521172603	Nocardia sp. BMG111209			224	pfam07987===DUF1775	H	E	W
2521619314	G371DRAFT_2024	Uncharacterized protein YcnI	2521172612	Curtobacterium sp. 314Chir4.1			244	pfam07987===DUF1775	H	G	W
2521625675	G362DRAFT_0683	Uncharacterized protein YcnI	2521172614	Microbacterium paraoxydans 77MFTsu3.2			228	pfam07987===DUF1775	H	G	W
2521629668	G342DRAFT_1070	Uncharacterized protein YcnI	2521172615	Kaistia granuli DSM 23481			172	pfam07987===DUF1775	H	G	W
2521664695	H282DRAFT_00234	hypothetical protein	2521172624	Agrobacterium sp. 224MFTsu3.1	Atu1468		324	pfam07987===DUF1775<<>>pfam04314===PCuAC	H	G	W
2521676312	H294DRAFT_00696	Uncharacterized protein YcnI	2521172626	Streptomyces sp. 303MFCol5.2			241	pfam07987===DUF1775	H	E	W
2521679767	H294DRAFT_04158	Uncharacterized protein YcnI	2521172626	Streptomyces sp. 303MFCol5.2			254	pfam07987===DUF1775	H	E	W
2521683548	H294DRAFT_07949	uncharacterized protein	2521172626	Streptomyces sp. 303MFCol5.2			254	pfam07987===DUF1775	H	E	W
2521688806	H295DRAFT_00223	Uncharacterized protein YcnI	2521172628	Streptomyces sp. 351MFTsu5.1			237	pfam07987===DUF1775	H	E	W
2521689137	H295DRAFT_00554	Domain of unkown function (DUF1775)	2521172628	Streptomyces sp. 351MFTsu5.1			201	pfam07987===DUF1775	H	E	W
2521689239	H295DRAFT_00656	Uncharacterized protein YcnI	2521172628	Streptomyces sp. 351MFTsu5.1			236	pfam07987===DUF1775	H	E	W
2521689412	H295DRAFT_00829	uncharacterized protein	2521172628	Streptomyces sp. 351MFTsu5.1			245	pfam07987===DUF1775	H	E	W
2521693898	H295DRAFT_05325	Uncharacterized protein YcnI	2521172628	Streptomyces sp. 351MFTsu5.1			243	pfam07987===DUF1775	H	E	W
2521698817	H290DRAFT_01773	Uncharacterized protein YcnI	2521172629	Nocardia sp. 348MFTsu5.1			228	pfam07987===DUF1775	H	E	W
2521707406	H289DRAFT_04990	Uncharacterized protein YcnI	2521172630	Mycobacterium sp. 360MFTsu5.1			229	pfam07987===DUF1775	H	E	W
2521709268	H292DRAFT_01008	Uncharacterized protein YcnI	2521172631	Rhodococcus sp. 114MFTsu3.1			231	pfam07987===DUF1775	H	E	W
2521711865	H292DRAFT_03609	Uncharacterized protein YcnI	2521172631	Rhodococcus sp. 114MFTsu3.1			223	pfam07987===DUF1775	H	E	W
2521713642	H288DRAFT_00144	hypothetical protein	2521172632	Methylobacterium sp. 285MFTsu5.1			324	pfam04314===PCuAC<<>>pfam07987===DUF1775	H	G	W
2521729033	H147DRAFT_01733	Uncharacterized protein YcnI	2521172635	Loktanella vestfoldensis DSM 16212			178	pfam07987===DUF1775	H	G	W
2521769812	H293DRAFT_03318	Domain of unkown function (DUF1775)	2521172643	Streptomyces canus 299MFChir4.1			231	pfam07987===DUF1775	H	E	W
2521770421	H293DRAFT_03928	uncharacterized protein	2521172643	Streptomyces canus 299MFChir4.1			273	pfam07987===DUF1775	H	E	W
2521773383	H293DRAFT_06898	Uncharacterized protein YcnI	2521172643	Streptomyces canus 299MFChir4.1			181	pfam07987===DUF1775	H	E	W
2521773460	H293DRAFT_06975	Uncharacterized protein YcnI	2521172643	Streptomyces canus 299MFChir4.1			244	pfam07987===DUF1775	H	E	W
2521823623	F585DRAFT_02759	Uncharacterized protein YcnI	2521172655	Salinispora arenicola CNY282			240	pfam07987===DUF1775	H	E	W
2521845221	F591DRAFT_00302	Uncharacterized protein YcnI	2521172661	Paenibacillus ginsengihumi DSM 21568			217	pfam07987===DUF1775	H	E	W
2521857334	F617DRAFT_02602	hypothetical protein	2521172663	Agrobacterium sp. 10MFCol1.1			329	pfam07987===DUF1775<<>>pfam04314===PCuAC	H	G	W
2521924477	BTG_10815	Uncharacterized protein YcnI	2521172680	Bacillus thuringiensis HD-771			206	pfam07987===DUF1775	H	E	W
2521972371	F812DRAFT_2707	hypothetical protein	2521172694	Hyphomicrobium zavarzinii ATCC 27496			328	pfam07987===DUF1775<<>>pfam04314===PCuAC	H	G	W
2521989022	MYSTI_06776	Uncharacterized protein YcnI	2521172697	Myxococcus stipitatus DSM 14675			240	pfam07987===DUF1775	H	G	-
2521995279	A7A1_3084	Uncharacterized protein YcnI	2521172700	Bacillus subtilis subtilis BSP1	ycnI		204	pfam07987===DUF1775	H	E	W
2521996779	MC28_1122	Uncharacterized protein YcnI	2521172701	Bacillus thuringiensis MC28			206	pfam07987===DUF1775	H	E	W
2522005608	MIP_00476	Uncharacterized protein YcnI	2521172703	Mycobacterium intracellulare intracellulare MTCC 9506			222	pfam07987===DUF1775	H	E	W
2522124160	G328DRAFT_1934	Uncharacterized protein YcnI	2521172760	Zimmermannella faecalis ATCC 13722			252	pfam07987===DUF1775	H	E	W
2522149409	G001DRAFT_4017	Uncharacterized protein YcnI	2522125015	Oxalobacteraceae bacterium AB_14			163	pfam07987===DUF1775	H	G	W
2522441096	H542DRAFT_02999	Uncharacterized protein YcnI	2522125132	Paenarthrobacter nicotinovorans 26Cvi1.1E			247	pfam07987===DUF1775	H	G	W
2522442595	H543DRAFT_00131	Uncharacterized protein YcnI	2522125133	Bacillus megaterium 27Col1.1E			210	pfam07987===DUF1775	H	E	W
2522450473	H026DRAFT_02291	uncharacterized protein	2522125134	Frankia sp. Iso899			242	pfam07987===DUF1775	H	E	W
2522451889	H026DRAFT_03711	uncharacterized protein	2522125134	Frankia sp. Iso899			239	pfam07987===DUF1775	H	E	W
2522454069	H180DRAFT_00878	Uncharacterized protein YcnI	2522125135	Streptomyces sp. WMMB 322			241	pfam07987===DUF1775	H	E	W
2522460470	H181DRAFT_01582	Uncharacterized protein YcnI	2522125136	Streptomyces sp. WMMB 714			240	pfam07987===DUF1775	H	E	W
2522556968	H286DRAFT0315	Uncharacterized protein YcnI	2522125170	Microbacterium sp. 11MF			228	pfam07987===DUF1775	H	G	W
2522565956	H284DRAFT_0592	Uncharacterized protein YcnI	2522125173	Cryocola sp. 340MFSha3.1			244	pfam07987===DUF1775	H	E	W
2522788688	I001DRAFT_02563	Uncharacterized protein YcnI	2522572060	Bacillus coagulans CSIL1			204	pfam07987===DUF1775	H	E	W
2522793997	H347DRAFT_1630	Uncharacterized protein YcnI	2522572063	Leifsonia sp. 109			244	pfam07987===DUF1775	H	E	W
2522898830	H959DRAFT_00887	Uncharacterized protein YcnI	2522572099	Mesorhizobium sp. URHA0056			172	pfam07987===DUF1775	H	G	W
2522906688	H961DRAFT_02511	Uncharacterized protein YcnI	2522572100	Microbacterium sp. URHA0036			228	pfam07987===DUF1775	H	G	W
2522910432	H977DRAFT_02367	Uncharacterized protein YcnI	2522572101	Mycobacterium sp. URHD0025			236	pfam07987===DUF1775	H	E	W
2522912266	H977DRAFT_04202	Uncharacterized protein YcnI	2522572101	Mycobacterium sp. URHD0025			225	pfam07987===DUF1775	H	E	W
2522995976	H981DRAFT_01182	Uncharacterized protein YcnI	2522572128	Bradyrhizobium sp. URHA0002			174	pfam07987===DUF1775	H	G	W
2523007425	H291DRAFT_1557	Uncharacterized protein YcnI	2522572130	Promicromonospora sukumoe 327MFSha3.1			236	pfam07987===DUF1775	H	G	W
2523010924	H291DRAFT_5062	Uncharacterized protein YcnI	2522572130	Promicromonospora sukumoe 327MFSha3.1			238	pfam07987===DUF1775	H	E	W
2523070856	I847DRAFT_02874	Uncharacterized protein YcnI	2522572149	Cellulomonas sp. URHD0024			250	pfam07987===DUF1775	H	E	W
2523089983	H958DRAFT_02105	Domain of unkown function (DUF1775)	2522572155	Solirubrobacter sp. URHD0082			197	pfam07987===DUF1775	H	E	W
2523090480	H958DRAFT_02603	Uncharacterized protein YcnI	2522572155	Solirubrobacter sp. URHD0082			186	pfam07987===DUF1775	H	E	W
2523091782	H958DRAFT_03909	uncharacterized protein	2522572155	Solirubrobacter sp. URHD0082			226	pfam07987===DUF1775	H	E	W
2523092066	H958DRAFT_04193	Uncharacterized protein YcnI	2522572155	Solirubrobacter sp. URHD0082			170	pfam07987===DUF1775	H	E	W
2523104476	G472DRAFT_02263	Uncharacterized protein YcnI	2522572158	Azospirillum halopraeferens DSM 3675			172	pfam07987===DUF1775	H	G	W
2523140444	MXEN_05685	Uncharacterized protein YcnI	2522572167	Mycobacterium xenopi RIVM700367			220	pfam07987===DUF1775	H	E	W
2523155366	BTB_c18930	Uncharacterized protein YcnI	2522572172	Bacillus thuringiensis Bt407			206	pfam07987===DUF1775	H	E	W
2523186259	G567DRAFT_00526	Uncharacterized protein YcnI	2522572182	Pseudonocardia asaccharolytica DSM 44247			236	pfam07987===DUF1775	H	E	W
2523211973	G412DRAFT_05682	Uncharacterized protein YcnI	2522572192	Streptomyces flavidovirens DSM 40150			244	pfam07987===DUF1775	H	E	W
2523215945	H030DRAFT_0073	Uncharacterized protein YcnI	2522572195	Conexibacter woesei Iso977N			235	pfam07987===DUF1775	H	E	W
2523305324	H982DRAFT_3560	Uncharacterized protein YcnI	2523231025	Comamonadaceae bacterium URHA0028			177	pfam07987===DUF1775	H	G	W
2523342349	KTR9_1034	Uncharacterized protein YcnI	2523231035	Gordonia sp. KTR9			247	pfam07987===DUF1775	H	E	W
2523352031	GOAMI_09_00820	Uncharacterized protein YcnI	2523231037	Gordonia amicalis IEGM			240	pfam07987===DUF1775	H	E	W
2523359384	GOEFS_086_00410	Uncharacterized protein YcnI	2523231038	Gordonia effusa NBRC 100432			243	pfam07987===DUF1775	H	E	W
2523370499	GONAM_05_00050	Uncharacterized protein YcnI	2523231041	Gordonia namibiensis NBRC 108229			239	pfam07987===DUF1775	H	E	W
2523373598	GP2_023_00840	Uncharacterized protein YcnI	2523231042	Gordonia paraffinivorans NBRC 108238			243	pfam07987===DUF1775	H	E	W
2523376820	GOPIP_006_00990	Uncharacterized protein YcnI	2523231043	Gordonia polyisoprenivorans Kd2			200	pfam07987===DUF1775	-	E	W
2523392453	GORBP_081_00920	Uncharacterized protein YcnI	2523231045	Gordonia rubripertincta NBRC 101908			239	pfam07987===DUF1775	H	E	W
2523397319	GS4_03_01790	Domain of unkown function (DUF1775)	2523231047	Gordonia soli NBRC 108243			231	pfam07987===DUF1775	H	E	W
2523398370	GS4_15_00280	Uncharacterized protein YcnI	2523231047	Gordonia soli NBRC 108243			269	pfam07987===DUF1775	H	E	W
2523404560	G578DRAFT_0076	hypothetical protein	2523231049	Thalassobaculum salexigens DSM 19539			334	pfam07987===DUF1775<<>>pfam04314===PCuAC	H	G	W
2523469102	G522DRAFT_03063	Uncharacterized protein YcnI	2523231067	Pleomorphomonas oryzae DSM 16300			176	pfam07987===DUF1775	H	G	W
2523496709	ERIC2_c36320	Uncharacterized protein YcnI	2523231078	Paenibacillus larvae larvae 4-309, DSM 25430			211	pfam07987===DUF1775	H	E	W
2523499478	Jab_1c22580	Domain of unkown function (DUF1775)	2523231079	Janthinobacterium sp. HH01			163	pfam07987===DUF1775	H	G	W
2523556900	F611DRAFT_02315	uncharacterized protein	2523533505	Streptomyces sp. FxanaA7			250	pfam07987===DUF1775	H	E	W
2523558687	F611DRAFT_04104	Uncharacterized protein YcnI	2523533505	Streptomyces sp. FxanaA7			248	pfam07987===DUF1775	H	E	W
2523578519	I960DRAFT_03502	Uncharacterized protein YcnI	2523533508	Paenarthrobacter nicotinovorans 231Sha2.1M6			247	pfam07987===DUF1775	H	G	W
2523591221	SACTE_3386	Uncharacterized protein YcnI	2523533511	Streptomyces sp. Sv. ACTE SirexAA-E			244	pfam07987===DUF1775	H	E	W
2523678442	H505DRAFT_04819	Uncharacterized protein YcnI	2523533532	Actinomadura rifamycini DSM 43936			237	pfam07987===DUF1775	H	E	W
2523685027	G401DRAFT_03691	Domain of unkown function (DUF1775)	2523533533	Hamadaea tsunoensis DSM 44101			237	pfam07987===DUF1775	H	E	W
2523689156	G401DRAFT_07828	Uncharacterized protein YcnI	2523533533	Hamadaea tsunoensis DSM 44101			239	pfam07987===DUF1775	H	E	W
2523696060	H613DRAFT_02074	Uncharacterized protein YcnI	2523533535	Glycomyces arizonensis DSM 44726			239	pfam07987===DUF1775	H	G	W
2523755834	H522DRAFT_00319	Uncharacterized protein YcnI	2523533552	Alicyclobacillus herbarius DSM 13609			243	pfam07987===DUF1775	H	E	W
2523778090	H576DRAFT_02460	Uncharacterized protein YcnI	2523533558	Microbacterium indicum DSM 19969			220	pfam07987===DUF1775	H	G	W
2523847573	H563DRAFT_01623	Uncharacterized protein YcnI	2523533581	Gryllotalpicola ginsengisoli DSM 22003			238	pfam07987===DUF1775	H	E	W
2523854008	H623DRAFT_2364	Uncharacterized protein YcnI	2523533583	Humibacter albus DSM 18994			274	pfam07987===DUF1775	H	E	W
2523872543	rumeso_00870	Uncharacterized protein YcnI	2523533591	Rubellimicrobium mesophilum DSM 19309			174	pfam07987===DUF1775	H	G	W
2523874455	rumeso_02787	Uncharacterized protein YcnI	2523533591	Rubellimicrobium mesophilum DSM 19309			174	pfam07987===DUF1775	H	G	W
2523928784	G537DRAFT_01876	Uncharacterized protein YcnI	2523533609	Inquilinus limosus DSM 16000			171	pfam07987===DUF1775	H	G	W
2523941450	G518DRAFT_05321	hypothetical protein	2523533611	Ottowia thiooxydans DSM 14619			298	pfam07987===DUF1775<<>>pfam04314===PCuAC	H	A	W
2523957100	H538DRAFT_01770	Uncharacterized protein YcnI	2523533616	Fictibacillus gelatini DSM 15865			211	pfam07987===DUF1775	H	E	W
2523969050	H512DRAFT_01058	Uncharacterized protein YcnI	2523533619	Pleomorphomonas koreensis DSM 23070			174	pfam07987===DUF1775	H	G	W
2523980149	H597DRAFT_02240	hypothetical protein	2523533621	Pseudoduganella violaceinigra DSM 15887			128	pfam07987===DUF1775	H	G	W
2524012663	C770_GR4Chr1573	hypothetical protein	2523533632	Sinorhizobium meliloti GR4	SMc01242		326	pfam07987===DUF1775<<>>pfam04314===PCuAC	H	G	W
2524015685	C770_GR4pC0740	Uncharacterized protein YcnI	2523533632	Sinorhizobium meliloti GR4	SMa1200		176	pfam07987===DUF1775	H	G	W
2524157074	H582DRAFT_02697	Uncharacterized protein YcnI	2524023087	Paenibacillus pasadenensis DSM 19293			245	pfam07987===DUF1775	H	E	W
2524187121	H583DRAFT_01266	Uncharacterized protein YcnI	2524023129	Paenibacillus pinihumi DSM 23905			219	pfam07987===DUF1775	H	E	W
2524225130	G463DRAFT_02589	Uncharacterized protein YcnI	2524023143	Alicyclobacillus contaminans DSM 17975			216	pfam07987===DUF1775	H	E	W
2524226946	G456DRAFT_00843	Uncharacterized protein YcnI	2524023144	Alcaligenes faecalis phenolicus DSM 16503			178	pfam07987===DUF1775	H	G	W
2524241604	G569DRAFT_02351	Uncharacterized protein YcnI	2524023148	Solirubrobacter soli DSM 22325			186	pfam07987===DUF1775	H	E	W
2524241679	G569DRAFT_02426	Uncharacterized protein YcnI	2524023148	Solirubrobacter soli DSM 22325			233	pfam07987===DUF1775	H	E	W
2524242924	G569DRAFT_03673	Uncharacterized protein YcnI	2524023148	Solirubrobacter soli DSM 22325			273	pfam04234===CopC<<>>pfam07987===DUF1775	H	E	W
2524244791	G569DRAFT_05541	Uncharacterized protein YcnI	2524023148	Solirubrobacter soli DSM 22325			193	pfam07987===DUF1775	H	E	W
2524244832	G569DRAFT_05582	Uncharacterized protein YcnI	2524023148	Solirubrobacter soli DSM 22325			183	pfam07987===DUF1775	H	E	W
2524249393	H508DRAFT_1446	Uncharacterized protein YcnI	2524023149	Agrococcus lahaulensis DSM 17612			228	pfam07987===DUF1775	H	G	W
2524316369	G485DRAFT_01984	Uncharacterized protein YcnI	2524023169	Cohnella thermotolerans DSM 17683			206	pfam07987===DUF1775	H	E	W
2524355963	D478_13373	Uncharacterized protein YcnI	2524023183	Brevibacillus agri BAB-2500			201	pfam07987===DUF1775	H	E	W
2524369619	H521DRAFT_02001	Uncharacterized protein YcnI	2524023187	Agromyces subbeticus DSM 16689			247	pfam07987===DUF1775	H	G	W
2524436608	K289DRAFT_01189	Uncharacterized protein YcnI	2524023205	Bradyrhizobium sp. Cp5.3			171	pfam07987===DUF1775	H	G	W
2524452364	K291DRAFT_04197	Uncharacterized protein YcnI	2524023207	Ensifer sp. USDA 6670			179	pfam07987===DUF1775	H	G	W
2524452964	K291DRAFT_04800	hypothetical protein	2524023207	Ensifer sp. USDA 6670	SMc01242		327	pfam07987===DUF1775<<>>pfam04314===PCuAC	H	G	W
2524455159	H594DRAFT_00437	Uncharacterized protein YcnI	2524023208	Rathayibacter toxicus DSM 7488			241	pfam07987===DUF1775	H	G	W
2524465250	K288DRAFT_01714	Uncharacterized protein YcnI	2524023210	Bradyrhizobium sp. Ai1a-2			175	pfam07987===DUF1775	H	G	W
2524493917	SMD05757	Uncharacterized protein YcnI	2524023215	Streptomyces venezuelae Shinobu 719, ATCC 10712			257	pfam07987===DUF1775	H	E	W
2524532496	H535DRAFT_04168	Uncharacterized protein YcnI	2524023227	Arthrobacter castelli DSM 16402			255	pfam07987===DUF1775	H	E	W
2524536843	K359DRAFT_03987	Uncharacterized protein YcnI	2524023228	Bradyrhizobium sp. Th.b2			175	pfam07987===DUF1775	H	G	W
2524586853	H299DRAFT_04495	Uncharacterized protein YcnI	2524023245	Streptomyces sp. CNH287			251	pfam07987===DUF1775	H	E	W
2524590591	H278DRAFT_01998	Uncharacterized protein YcnI	2524023246	Salinispora arenicola CNH963			240	pfam07987===DUF1775	H	E	W
2524595400	H298DRAFT_01788	Uncharacterized protein YcnI	2524023247	Streptomyces sp. CNQ865			256	pfam07987===DUF1775	H	E	W
2524662931	K338DRAFT_03151	Uncharacterized protein YcnI	2524614511	Ruania albidiflava DSM 18029			244	pfam07987===DUF1775	H	G	W
2524668597	K340DRAFT_04932	Uncharacterized protein YcnI	2524614512	Nakamurella lactea DSM 19367			261	pfam07987===DUF1775	H	E	W
2524674991	K331DRAFT_03282	Uncharacterized protein YcnI	2524614514	Paenibacillus panacisoli DSM 21345			277	pfam07987===DUF1775	H	E	W
2524678751	H302DRAFT_01306	Uncharacterized protein YcnI	2524614515	Salinispora arenicola CNS243			240	pfam07987===DUF1775	H	E	W
2524767099	H279DRAFT_03807	Uncharacterized protein YcnI	2524614529	Salinispora arenicola CNS299			240	pfam07987===DUF1775	H	E	W
2524772716	H301DRAFT_04245	Uncharacterized protein YcnI	2524614530	Salinispora tropica CNT261			247	pfam07987===DUF1775	H	E	W
2524827762	K323DRAFT_00241	Uncharacterized protein YcnI	2524614536	Glaciibacter superstes DSM 21135			238	pfam07987===DUF1775	H	G	W
2524851966	K374DRAFT_02838	uncharacterized protein YcnI	2524614542	Streptomyces sp. ScaeMP-e122			244	pfam07987===DUF1775	H	E	W
2524857366	K373DRAFT_01672	uncharacterized protein YcnI	2524614543	Streptomyces sp. DvalAA-21			244	pfam07987===DUF1775	H	E	W
2524865358	K306DRAFT_03025	Uncharacterized protein YcnI	2524614544	Streptomyces sp. KhCrAH-337			243	pfam07987===DUF1775	H	E	W
2524887769	K305DRAFT_03227	Uncharacterized protein YcnI	2524614547	Streptomyces sp. KhCrAH-40			243	pfam07987===DUF1775	H	E	W
2524902768	H305DRAFT_04836	Uncharacterized protein YcnI	2524614552	Streptomyces sp. 142MFCol3.1			250	pfam07987===DUF1775	H	E	W
2524904269	H305DRAFT_06342	uncharacterized protein	2524614552	Streptomyces sp. 142MFCol3.1			247	pfam07987===DUF1775	H	E	W
2524926781	F593DRAFT_00246	uncharacterized protein	2524614558	Patulibacter americanus DSM 16676			234	pfam07987===DUF1775	H	E	W
2524933523	H296DRAFT_02820	Uncharacterized protein YcnI	2524614559	Streptomyces sp. CNT318			240	pfam07987===DUF1775	H	E	W
2524942189	H297DRAFT_05167	Uncharacterized protein YcnI	2524614560	Streptomyces sp. CNT360			240	pfam07987===DUF1775	H	E	W
2524944400	H304DRAFT_00677	Uncharacterized protein YcnI	2524614561	Salinispora pacifica CNY239			246	pfam07987===DUF1775	H	E	W
2524957855	H300DRAFT_02482	Uncharacterized protein YcnI	2524614564	Streptomyces sp. TAA040			247	pfam07987===DUF1775	H	E	W
2524961602	H343DRAFT_01393	Uncharacterized protein YcnI	2524614565	Streptomyces sp. TAA204			242	pfam07987===DUF1775	H	E	W
2524970228	K351DRAFT_01419	uncharacterized protein YcnI	2524614567	Streptomyces sp. DpondAA-E10			244	pfam07987===DUF1775	H	E	W
2524978228	K353DRAFT_02794	uncharacterized protein YcnI	2524614568	Kitasatospora sp. SolWspMP-SS2h			248	pfam07987===DUF1775	H	E	W
2524979674	K353DRAFT_04242	uncharacterized protein YcnI	2524614568	Kitasatospora sp. SolWspMP-SS2h			242	pfam07987===DUF1775	H	E	W
2525000559	K352DRAFT_00815	uncharacterized protein YcnI	2524614575	Streptomyces sp. DpondAA-A50			244	pfam07987===DUF1775	H	E	W
2525009574	K388DRAFT_03225	uncharacterized protein YcnI	2524614576	Streptomyces sp. KhCrAH-43			243	pfam07987===DUF1775	H	E	W
2525019231	K376DRAFT_05397	uncharacterized protein	2524614577	Streptomyces sp. PsTaAH-130			257	pfam07987===DUF1775	H	E	W
2525019914	K376DRAFT_06082	uncharacterized protein YcnI	2524614577	Streptomyces sp. PsTaAH-130			233	pfam07987===DUF1775	H	E	W
2525023596	K378DRAFT_02599	uncharacterized protein YcnI	2524614578	Streptomyces sp. Amel2xB2			241	pfam07987===DUF1775	H	E	W
2525034490	K377DRAFT_02293	uncharacterized protein	2524614580	Streptomyces sp. PsTaAH-137			245	pfam07987===DUF1775	H	E	W
2525044296	K379DRAFT_03875	Uncharacterized protein YcnI	2524614581	Streptomyces sp. DpondAA-B6			244	pfam07987===DUF1775	H	E	W
2525227100	H540DRAFT_00987	LPXTG-motif cell wall anchor domain-containing protein	2524614636	Bacillus panaciterrae DSM 19096			206	pfam07987===DUF1775	H	E	W
2525230357	H540DRAFT_04292	Uncharacterized protein YcnI	2524614636	Bacillus panaciterrae DSM 19096			215	pfam07987===DUF1775	H	E	W
2525237377	G443DRAFT_02155	Domain of unkown function (DUF1775)	2524614639	Actinoalloteichus cyanogriseus DSM 43889			149	pfam07987===DUF1775	H	E	-
2525358406	B084DRAFT_04717	Uncharacterized protein YcnI	2524614673	Streptomyces sp. PgraA7			249	pfam07987===DUF1775	H	E	W
2525563535	K375DRAFT_04980	uncharacterized protein	2524614730	Streptomyces sp. Amel2xC10			253	pfam07987===DUF1775	H	E	W
2525565356	K375DRAFT_06805	Uncharacterized protein YcnI	2524614730	Streptomyces sp. Amel2xC10			250	pfam07987===DUF1775	H	E	W
2525584691		Uncharacterized protein YcnI	2524614736	Rhodococcus rhodochrous ATCC 17895			222	pfam07987===DUF1775	H	E	W
2525593038	Microbact_03106	Uncharacterized protein YcnI	2524614737	Microbacterium maritypicum MF109			239	pfam07987===DUF1775	H	G	W
2525722118	G557DRAFT_0642	Uncharacterized protein YcnI	2524614761	Pseudoclavibacter soli DSM 23366			226	pfam07987===DUF1775	H	E	W
2525729762	G510DRAFT_01055	Uncharacterized protein YcnI	2524614763	Microbacterium gubbeenense DSM 15944			216	pfam07987===DUF1775	H	G	W
2525731407	G510DRAFT_02705	Uncharacterized protein YcnI	2524614763	Microbacterium gubbeenense DSM 15944			245	pfam07987===DUF1775	H	G	W
2525734145	BMSB_02540	Uncharacterized protein YcnI	2524614764	Bacillus safensis CCMA-560	ycnI		204	pfam07987===DUF1775	H	E	W
2525739463	BMSG_03714	Uncharacterized protein YcnI	2524614765	Gordonia amicalis CCMA-559			240	pfam07987===DUF1775	H	E	W
2525753912	G406DRAFT_05148	Uncharacterized protein YcnI	2524614769	Pseudonocardia spinosispora DSM 44797			259	pfam07987===DUF1775	H	E	W
2525761957	G539DRAFT_4531	Uncharacterized protein YcnI	2524614770	Kaistia adipata DSM 17808			172	pfam07987===DUF1775	H	G	W
2525889162	H303DRAFT_03957	Uncharacterized protein YcnI	2524614807	Salinispora pacifica CNS237			245	pfam07987===DUF1775	H	E	W
2526038131	I004DRAFT_01935	Uncharacterized protein YcnI	2524614850	Streptomyces sp. TAA486			234	pfam07987===DUF1775	H	E	W
2526038341	I004DRAFT_02146	uncharacterized protein	2524614850	Streptomyces sp. TAA486			244	pfam07987===DUF1775	H	E	W
2526058308	H532DRAFT_01438	Uncharacterized protein YcnI	2524614856	Tuberibacillus calidus DSM 17572			197	pfam07987===DUF1775	H	E	W
2526063295	H564DRAFT_03102	Uncharacterized protein YcnI	2524614857	Deinococcus ficus DSM 19119			150	pfam07987===DUF1775	H	E	W
2526077588	G318DRAFT_03019	Uncharacterized protein YcnI	2524614861	Bacillus coagulans ATCC 7050			204	pfam07987===DUF1775	H	E	W
2526140878	G519DRAFT_04679	Uncharacterized protein YcnI	2524614879	Paenibacillus alginolyticus DSM 5050			210	pfam07987===DUF1775	H	E	W
2526143785	G519DRAFT_07605	Uncharacterized protein YcnI	2524614879	Paenibacillus alginolyticus DSM 5050			208	pfam07987===DUF1775	H	E	W
2526204457	K389DRAFT_04347	Uncharacterized protein YcnI	2526164509	Salinispora arenicola CNT799			240	pfam07987===DUF1775	H	E	W
2526256223	K372DRAFT_4669	uncharacterized protein YcnI	2526164526	Streptomyces sp. LaPpAH-201			263	pfam07987===DUF1775	H	E	W
2526398223	L978_01828	Uncharacterized protein YcnI	2526164566	Microbacterium sp. ZOR0019			199	pfam07987===DUF1775	H	G	W
2526406960	L980_03915	hypothetical protein	2526164568	Variovorax paradoxus ZNC0006			301	pfam04314===PCuAC<<>>pfam07987===DUF1775	H	A	W
2526421527	L981_01941	hypothetical protein	2526164570	Ensifer sp. ZNC0028			328	pfam04314===PCuAC<<>>pfam07987===DUF1775	H	G	W
2526464686	MM1S1540310_4654	Uncharacterized protein YcnI	2526164579	Mycobacteroides abscessus bolletii 1S-154-0310			222	pfam07987===DUF1775	H	E	W
2526465340	MM1S1520914_0318	Uncharacterized protein YcnI	2526164580	Mycobacteroides abscessus bolletii 1S-152-0914			222	pfam07987===DUF1775	H	E	W
2526476842	MA4S0726RA_0002	Uncharacterized protein YcnI	2526164585	Mycobacteroides abscessus 4S-0726-RA			222	pfam07987===DUF1775	H	E	W
2526482011	MA4S0303_0277	Uncharacterized protein YcnI	2526164586	Mycobacteroides abscessus 4S-0303			222	pfam07987===DUF1775	H	E	W
2526488362	MA4S0206_1732	Uncharacterized protein YcnI	2526164587	Mycobacteroides abscessus 4S-0206			222	pfam07987===DUF1775	H	E	W
2526495553	MA4S0116S_4037	Uncharacterized protein YcnI	2526164588	Mycobacteroides abscessus 4S-0116-S			222	pfam07987===DUF1775	H	E	W
2526496586	MA5S0422_0171	Uncharacterized protein YcnI	2526164589	Mycobacteroides abscessus 5S-0422			222	pfam07987===DUF1775	H	E	W
2526506678	MA5S0421_4738	Uncharacterized protein YcnI	2526164590	Mycobacteroides abscessus 5S-0421			222	pfam07987===DUF1775	H	E	W
2526511871	MA5S0304_4504	Uncharacterized protein YcnI	2526164591	Mycobacteroides abscessus 5S-0304			222	pfam07987===DUF1775	H	E	W
2526517301	MA4S0726RB_4494	Uncharacterized protein YcnI	2526164592	Mycobacteroides abscessus 4S-0726-RB			222	pfam07987===DUF1775	H	E	W
2526522141	MA5S0708_4429	Uncharacterized protein YcnI	2526164593	Mycobacteroides abscessus 5S-0708			222	pfam07987===DUF1775	H	E	W
2526604995	MMAS_00590	Uncharacterized protein YcnI	2526164611	Mycobacteroides abscessus bolletii Timone LB			222	pfam07987===DUF1775	H	E	W
2526655798	MA3A0119R_0002	Uncharacterized protein YcnI	2526164622	Mycobacteroides abscessus 3A-0119-R			222	pfam07987===DUF1775	H	E	W
2526666453	MA3A0122S_5263	Uncharacterized protein YcnI	2526164623	Mycobacteroides abscessus 3A-0122-S			222	pfam07987===DUF1775	H	E	W
2526666560	MA3A0731_0002	Uncharacterized protein YcnI	2526164624	Mycobacteroides abscessus 3A-0731			222	pfam07987===DUF1775	H	E	W
2526672040	MA3A0930R_0003	Uncharacterized protein YcnI	2526164625	Mycobacteroides abscessus 3A-0930-R			222	pfam07987===DUF1775	H	E	W
2526677498	MA3A0930S_0003	Uncharacterized protein YcnI	2526164626	Mycobacteroides abscessus 3A-0930-S			222	pfam07987===DUF1775	H	E	W
2526683032	MA4S0116R_0102	Uncharacterized protein YcnI	2526164627	Mycobacteroides abscessus 4S-0116-R			222	pfam07987===DUF1775	H	E	W
2526798312	MM2B0912S_0003	Uncharacterized protein YcnI	2526164654	Mycobacteroides abscessus bolletii 2B-0912-S			203	pfam07987===DUF1775	H	E	W
2526803499	MM2B0912R_0319	Uncharacterized protein YcnI	2526164655	Mycobacteroides abscessus bolletii 2B-0912-R			203	pfam07987===DUF1775	H	E	W
2526812252	MM2B0107_4209	Uncharacterized protein YcnI	2526164656	Mycobacteroides abscessus bolletii 2B-0107			203	pfam07987===DUF1775	H	E	W
2526812913	MM2B0626_0003	Uncharacterized protein YcnI	2526164657	Mycobacteroides abscessus bolletii 2B-0626			222	pfam07987===DUF1775	H	E	W
2526821924	MM2B0307_4157	Uncharacterized protein YcnI	2526164658	Mycobacteroides abscessus bolletii 2B-0307			212	pfam07987===DUF1775	H	E	W
2526826842	MM1S1510930_5099	Uncharacterized protein YcnI	2526164659	Mycobacteroides abscessus bolletii 1S-151-0930			222	pfam07987===DUF1775	H	E	W
2526832209	MM1S1530915_4649	Uncharacterized protein YcnI	2526164660	Mycobacteroides abscessus bolletii 1S-153-0915			222	pfam07987===DUF1775	H	E	W
2526922288	MA6G1108_0002	Uncharacterized protein YcnI	2526164679	Mycobacteroides abscessus 6G-1108			222	pfam07987===DUF1775	H	E	W
2526931976	MA5S1215_4457	Uncharacterized protein YcnI	2526164680	Mycobacteroides abscessus 5S-1215			222	pfam07987===DUF1775	H	E	W
2526937192	MA6G0125R_4274	Uncharacterized protein YcnI	2526164681	Mycobacteroides abscessus 6G-0125-R			222	pfam07987===DUF1775	H	E	W
2526938149	MA5S0921_0003	Uncharacterized protein YcnI	2526164682	Mycobacteroides abscessus 5S-0921			222	pfam07987===DUF1775	H	E	W
2526947791	MA5S1212_4186	Uncharacterized protein YcnI	2526164683	Mycobacteroides abscessus 5S-1212			222	pfam07987===DUF1775	H	E	W
2526949311	MA6G0728R_0002	Uncharacterized protein YcnI	2526164684	Mycobacteroides abscessus 6G-0728-R			222	pfam07987===DUF1775	H	E	W
2526956472	MA6G0728S_1629	Uncharacterized protein YcnI	2526164685	Mycobacteroides abscessus 6G-0728-S			222	pfam07987===DUF1775	H	E	W
2526960323	MA6G0125S_0003	Uncharacterized protein YcnI	2526164686	Mycobacteroides abscessus 6G-0125-S			222	pfam07987===DUF1775	H	E	W
2526965629	MA6G0212_0067	Uncharacterized protein YcnI	2526164687	Mycobacteroides abscessus 6G-0212			222	pfam07987===DUF1775	H	E	W
2527024289	S120_01099	hypothetical protein	2526164698	Oceanicola sp. S124			336	pfam07987===DUF1775<<>>pfam04314===PCuAC	H	G	W
2527049887	LMOSLCC2372_2127	Uncharacterized protein YcnI	2526164705	Listeria monocytogenes sv. 1/2c SLCC 2372	lmo2061		205	pfam07987===DUF1775	H	E	W
2527052958	LMOSLCC2755_2123	Uncharacterized protein YcnI	2526164706	Listeria monocytogenes sv. 1/2b SLCC 2755	lmo2061		205	pfam07987===DUF1775	H	E	W
2527074195	H929DRAFT_04148	Uncharacterized protein YcnI	2526164712	Salinispora tropica CNS416			247	pfam07987===DUF1775	H	E	W
2527091198	LMOSLCC2378_2085	Uncharacterized protein YcnI	2526164717	Listeria monocytogenes sv. 4e SLCC 2378	lmo2061		205	pfam07987===DUF1775	H	E	W
2527098189	LMOSLCC2540_2154	Uncharacterized protein YcnI	2526164720	Listeria monocytogenes sv. 3b SLCC 2540	lmo2061		205	pfam07987===DUF1775	H	E	W
2527175455	H537DRAFT_03535	hypothetical protein	2526164741	Azohydromonas australica DSM 1124			295	pfam07987===DUF1775<<>>pfam04314===PCuAC	H	A	W
2527175589	H537DRAFT_03672	hypothetical protein	2526164741	Azohydromonas australica DSM 1124			178	pfam07987===DUF1775	H	G	W
2527244794	K225DRAFT_00897	Uncharacterized protein YcnI	2526164764	Acidovorax sp. JHL-9			194	pfam07987===DUF1775	H	G	W
2527269684	B124DRAFT_06175	Uncharacterized protein YcnI	2526164782	Streptomyces sp. CNP082			250	pfam07987===DUF1775	H	E	W
2527271339	K304DRAFT_00389	Uncharacterized protein YcnI	2526164783	Streptomyces sp. CNS606			255	pfam07987===DUF1775	H	E	W
2528205769	ThrDRAFT_03646	uncharacterized protein	2527291627	Frankia casuarinae Thr			237	pfam07987===DUF1775	H	E	W
2528215675	BMG523Draft_03717	uncharacterized protein	2527291629	Frankia sp. BMG5.23			237	pfam07987===DUF1775	H	E	W
2528275156	M511DRAFT_01505	hypothetical protein	2527291701	Paracoccus sp. J56			323	pfam04314===PCuAC<<>>pfam07987===DUF1775	H	G	W
2528279246	M502DRAFT_01748	Uncharacterized protein YcnI	2527291702	Rhodococcus rhodochrous J3			224	pfam07987===DUF1775	H	E	W
2528368871	VAPA_1c49390	hypothetical protein	2528311013	Variovorax paradoxus B4			302	pfam07987===DUF1775<<>>pfam04314===PCuAC	H	A	W
2528440493	I008DRAFT_03088	Uncharacterized protein YcnI	2528311033	Salinispora arenicola CNR425			240	pfam07987===DUF1775	H	E	W
2528444920	K228DRAFT_02354	Uncharacterized protein YcnI	2528311034	Salinispora pacifica CNY202			249	pfam07987===DUF1775	H	E	W
2528491486	I003DRAFT_05800	Uncharacterized protein YcnI	2528311045	Streptomyces sp. CNQ329			254	pfam07987===DUF1775	H	E	W
2528604048	Hnit_01012	hypothetical protein	2528311098	Hyphomicrobium nitrativorans NL23			333	pfam07987===DUF1775<<>>pfam04314===PCuAC	H	G	W
2528632770	MFUL124B02_07254	Uncharacterized protein YcnI	2528311104	Myxococcus fulvus 124B02			240	pfam07987===DUF1775	H	G	-
2528722783	K940DRAFT_03458	Uncharacterized protein YcnI	2528311129	Nocardia sp. CNY236			218	pfam07987===DUF1775	H	E	W
2528818563	K320DRAFT_01482	Uncharacterized protein YcnI	2528768012	Comamonas badia DSM 17552			177	pfam07987===DUF1775	H	G	W
2528857869	K287DRAFT_09332	Uncharacterized protein YcnI	2528768022	Bradyrhizobium japonicum USDA 123			179	pfam07987===DUF1775	H	G	W
2528968094	B027DRAFT_01522	Uncharacterized protein YcnI	2528768106	Rhizobium sp. JGI 0001009-A16 (unscreened)			175	pfam07987===DUF1775	H	G	W
2529198799	M021DRAFT_04101	Uncharacterized protein YcnI	2528768208	Paenibacillus barengoltzii J12			258	pfam07987===DUF1775	H	E	W
2529206141	K254DRAFT_3944	Uncharacterized protein YcnI	2528768210	Arthrobacter sp. 35W			260	pfam07987===DUF1775	H	G	W
2529245875	M891DRAFT_03299	Uncharacterized protein YcnI	2528768218	Paenibacillus sp. J14			260	pfam07987===DUF1775	H	E	W
2529251292	PAEJ6DRAFT_04172	Uncharacterized protein YcnI	2528768219	Paenibacillus sp. J6			254	pfam07987===DUF1775	H	E	W
2529253610	H504DRAFT_01930	Uncharacterized protein YcnI	2528768220	Actinokineospora inagensis DSM 44258			252	pfam07987===DUF1775	H	E	W
2529259563	M023DRAFT_01437	Uncharacterized protein YcnI	2528768221	Cellulosimicrobium cellulans J1			248	pfam07987===DUF1775	H	G	W
2529259565	M023DRAFT_01439	Uncharacterized protein YcnI	2528768221	Cellulosimicrobium cellulans J1			209	pfam07987===DUF1775	H	G	W
2529262327	M028DRAFT_00378	Uncharacterized protein YcnI	2528768222	Bacillus sp. UNC438CL73TsuS30			210	pfam07987===DUF1775	H	E	W
2529299054	K414DRAFT_0696	Uncharacterized protein YcnI	2529292502	Rhodococcus sp. JG-3			220	pfam07987===DUF1775	H	E	W
2529305413	H566DRAFT_1995	Uncharacterized protein YcnI	2529292503	Derxia gummosa DSM 723			163	pfam07987===DUF1775	H	A	W
2529364638	K513DRAFT_04038	Uncharacterized protein YcnI	2529292551	Bacteroidales bacterium PSC KfJoeBact2-2 (unscreened)			175	pfam07987===DUF1775	H	G	W
2529488182	M032DRAFT_1165	hypothetical protein	2529292583	Agrobacterium sp. UNC420CL41Cvi	Atu1468		324	pfam07987===DUF1775<<>>pfam04314===PCuAC	H	G	W
2529655282	RHECNPAF_350012	hypothetical protein	2529292711	Rhizobium etli CNPAF512			337	pfam07987===DUF1775<<>>pfam04314===PCuAC	H	G	W
2529830984	ICI_01694	Uncharacterized protein YcnI	2529292748	Bacillus cereus BAG1X2-1			206	pfam07987===DUF1775	H	E	W
2529840759	ICM_01131	Uncharacterized protein YcnI	2529292750	Bacillus cereus BAG1X2-3			206	pfam07987===DUF1775	H	E	W
2529848628	ICK_03658	Uncharacterized protein YcnI	2529292751	Bacillus cereus BAG1X2-2			206	pfam07987===DUF1775	H	E	W
2529853763	ICO_01697	Uncharacterized protein YcnI	2529292752	Bacillus cereus BAG2O-1			206	pfam07987===DUF1775	H	E	W
2529865282	ICS_03741	Uncharacterized protein YcnI	2529292754	Bacillus cereus BAG2O-3			206	pfam07987===DUF1775	H	E	W
2530017838	SEVCU037_1640	Domain of unkown function (DUF1775)	2529292786	Staphylococcus epidermidis VCU037			76	pfam07987===DUF1775	H	E	-
2530020863	SEVCU012_1186	Uncharacterized protein YcnI	2529292787	Staphylococcus pettenkoferi VCU012			196	pfam07987===DUF1775	H	E	W
2530023418	SEVCU028_0206	Domain of unkown function (DUF1775)	2529292788	Staphylococcus epidermidis VCU028			89	pfam07987===DUF1775	H	E	-
2530044140	HMPREF9990_09410	Uncharacterized protein YcnI	2529292797	Staphylococcus epidermidis NIHLM061			195	pfam07987===DUF1775	H	E	W
2530045150	HMPREF9989_01897	Uncharacterized protein YcnI	2529292798	Staphylococcus epidermidis NIHLM057			195	pfam07987===DUF1775	H	E	W
2530050628	HMPREF9982_05191	Domain of unkown function (DUF1775)	2529292800	Staphylococcus epidermidis NIHLM021			89	pfam07987===DUF1775	H	E	-
2530054674	HMPREF9984_01665	Uncharacterized protein YcnI	2529292802	Staphylococcus epidermidis NIHLM037			195	pfam07987===DUF1775	H	E	W
2530057050	HMPREF9983_01529	Uncharacterized protein YcnI	2529292803	Staphylococcus epidermidis NIHLM023			195	pfam07987===DUF1775	H	E	W
2530060880	HMPREF9986_08417	Uncharacterized protein YcnI	2529292804	Staphylococcus epidermidis NIHLM040			197	pfam07987===DUF1775	H	E	W
2530064397	HMPREF9988_01028	Uncharacterized protein YcnI	2529292806	Staphylococcus epidermidis NIHLM053			195	pfam07987===DUF1775	H	E	W
2530084620	SEVCU128_1292	Uncharacterized protein YcnI	2529292812	Staphylococcus epidermidis VCU128			195	pfam07987===DUF1775	H	E	W
2530195121	C081_02005	hypothetical protein	2529292839	Brucella abortus F5/04-7			334	pfam07987===DUF1775<<>>pfam04314===PCuAC	H	G	W
2530200951	C079_02062	hypothetical protein	2529292841	Brucella abortus 65/157			334	pfam07987===DUF1775<<>>pfam04314===PCuAC	H	G	W
2530204135	C078_02068	hypothetical protein	2529292842	Brucella abortus 64/108			334	pfam04314===PCuAC<<>>pfam07987===DUF1775	H	G	W
2530205280	C077_00022	hypothetical protein	2529292843	Brucella abortus 80/108			334	pfam04314===PCuAC<<>>pfam07987===DUF1775	H	G	W
2530210523	C075_02071	hypothetical protein	2529292844	Brucella abortus 90/50			334	pfam07987===DUF1775<<>>pfam04314===PCuAC	H	G	W
2530213651	C083_02004	hypothetical protein	2529292845	Brucella abortus LEVI237			334	pfam04314===PCuAC<<>>pfam07987===DUF1775	H	G	W
2530216881	C082_02065	hypothetical protein	2529292846	Brucella abortus 80/102			334	pfam04314===PCuAC<<>>pfam07987===DUF1775	H	G	W
2530413437	C026_02070	hypothetical protein	2529292894	Brucella abortus NI639			334	pfam04314===PCuAC<<>>pfam07987===DUF1775	H	G	W
2530414581	C025_00023	hypothetical protein	2529292895	Brucella abortus NI633			334	pfam07987===DUF1775<<>>pfam04314===PCuAC	H	G	W
2530419837	C028_02088	hypothetical protein	2529292896	Brucella abortus 63/168			334	pfam04314===PCuAC<<>>pfam07987===DUF1775	H	G	W
2530423012	C027_02070	hypothetical protein	2529292897	Brucella abortus NI645			334	pfam07987===DUF1775<<>>pfam04314===PCuAC	H	G	W
2530425285	C030_01153	hypothetical protein	2529292898	Brucella abortus 85/69			334	pfam07987===DUF1775<<>>pfam04314===PCuAC	H	G	W
2530429385	C029_02071	hypothetical protein	2529292899	Brucella abortus 88/19			334	pfam04314===PCuAC<<>>pfam07987===DUF1775	H	G	W
2530432584	C032_02076	hypothetical protein	2529292900	Brucella abortus 63/294			334	pfam07987===DUF1775<<>>pfam04314===PCuAC	H	G	W
2530435776	C031_02059	hypothetical protein	2529292901	Brucella abortus F6/05-2			334	pfam07987===DUF1775<<>>pfam04314===PCuAC	H	G	W
2530438392	C041_01497	hypothetical protein	2529292902	Brucella abortus 63/59			334	pfam04314===PCuAC<<>>pfam07987===DUF1775	H	G	W
2530440110	C040_00023	hypothetical protein	2529292903	Brucella abortus 67/781			334	pfam04314===PCuAC<<>>pfam07987===DUF1775	H	G	W
2530553286	STSU_05933	LPXTG-motif cell wall anchor domain-containing protein/MYXO-CTERM domain-containing protein	2529292926	Streptomyces tsukubaensis NRRL 18488			272	pfam07987===DUF1775	H	E	W
2530557940	STSU_17923	Uncharacterized protein YcnI	2529292926	Streptomyces tsukubaensis NRRL 18488			273	pfam07987===DUF1775	H	E	W
2530645440	RCCGE510_09120	hypothetical protein	2529292951	Rhizobium sp. CCGE 510			333	pfam04314===PCuAC<<>>pfam07987===DUF1775	H	G	W
2530840953	IC5_00977	Uncharacterized protein YcnI	2529293004	Bacillus cereus AND1407			206	pfam07987===DUF1775	H	E	W
2530889595		Uncharacterized protein YcnI	2529293016	Staphylococcus equorum equorum Mu2			192	pfam07987===DUF1775	H	E	W
2530892141	C014_00040	hypothetical protein	2529293017	Brucella abortus NI240			334	pfam07987===DUF1775<<>>pfam04314===PCuAC	H	G	W
2530895324	C013_00030	hypothetical protein	2529293018	Brucella abortus NI649			334	pfam04314===PCuAC<<>>pfam07987===DUF1775	H	G	W
2530900337	B995_01851	hypothetical protein	2529293019	Brucella abortus F1/06-B21			334	pfam04314===PCuAC<<>>pfam07987===DUF1775	H	G	W
2530903532	B994_01852	hypothetical protein	2529293020	Brucella abortus 63/138			334	pfam07987===DUF1775<<>>pfam04314===PCuAC	H	G	W
2530906728	B993_01857	hypothetical protein	2529293021	Brucella abortus 355/78			334	pfam07987===DUF1775<<>>pfam04314===PCuAC	H	G	W
2530908421	B992_00355	hypothetical protein	2529293022	Brucella abortus 63/144			334	pfam07987===DUF1775<<>>pfam04314===PCuAC	H	G	W
2530911614	C012_00375	hypothetical protein	2529293023	Brucella abortus NI518			334	pfam04314===PCuAC<<>>pfam07987===DUF1775	H	G	W
2530914460	C011_00030	hypothetical protein	2529293024	Brucella abortus NI628			334	pfam07987===DUF1775<<>>pfam04314===PCuAC	H	G	W
2530919481	C002_01861	hypothetical protein	2529293025	Brucella abortus 600/64			334	pfam04314===PCuAC<<>>pfam07987===DUF1775	H	G	W
2530922680	B996_01845	hypothetical protein	2529293026	Brucella abortus 78/14			334	pfam04314===PCuAC<<>>pfam07987===DUF1775	H	G	W
2531250650	BS732_4320	Uncharacterized protein YcnI	2529293106	Bacillus subtilis MB732	ycnI		204	pfam07987===DUF1775	H	E	W
2531252718	C978_01880	hypothetical protein	2529293107	Brucella suis 94/11			334	pfam04314===PCuAC<<>>pfam07987===DUF1775	H	G	W
2531254354	C977_00296	hypothetical protein	2529293108	Brucella suis F4/06-146			334	pfam04314===PCuAC<<>>pfam07987===DUF1775	H	G	W
2531257626	B971_00363	hypothetical protein	2529293109	Brucella abortus 84/26			334	pfam07987===DUF1775<<>>pfam04314===PCuAC	H	G	W
2531262225	C966_01749	hypothetical protein	2529293110	Brucella suis CNGB 247			334	pfam07987===DUF1775<<>>pfam04314===PCuAC	H	G	W
2531265487	B973_01849	hypothetical protein	2529293111	Brucella abortus 80/28			334	pfam07987===DUF1775<<>>pfam04314===PCuAC	H	G	W
2531268687	B972_01851	hypothetical protein	2529293112	Brucella abortus F10/05-11			334	pfam04314===PCuAC<<>>pfam07987===DUF1775	H	G	W
2531440658	C971_02069	hypothetical protein	2529293164	Brucella abortus CNGB 308			334	pfam07987===DUF1775<<>>pfam04314===PCuAC	H	G	W
2531442703	C970_00919	hypothetical protein	2529293165	Brucella abortus CNGB 436			334	pfam07987===DUF1775<<>>pfam04314===PCuAC	H	G	W
2531445002	C973_00022	hypothetical protein	2529293166	Brucella abortus CNGB 759			334	pfam04314===PCuAC<<>>pfam07987===DUF1775	H	G	W
2531450244	C972_02071	hypothetical protein	2529293167	Brucella abortus CNGB 752			334	pfam07987===DUF1775<<>>pfam04314===PCuAC	H	G	W
2531525516	MBOL_00690	Uncharacterized protein YcnI	2529293190	Mycobacteroides abscessus bolletii BD			203	pfam07987===DUF1775	H	E	W
2531640102	D769_05459	Uncharacterized protein YcnI	2529293220	Cupriavidus sp. HMR-1			175	pfam07987===DUF1775	H	G	W
2531838710	G352_26647	Uncharacterized protein YcnI	2529293282	Rhodococcus ruber BKS 20-38			216	pfam07987===DUF1775	H	E	W
2532062943	B978_00364	hypothetical protein	2531839049	Brucella abortus 64/81			334	pfam04314===PCuAC<<>>pfam07987===DUF1775	H	G	W
2532124948	MM2B1231_0063	Uncharacterized protein YcnI	2531839069	Mycobacteroides abscessus bolletii 2B-1231			203	pfam07987===DUF1775	H	E	W
2532131863	MMCCUG48898_2113	Uncharacterized protein YcnI	2531839070	Mycobacteroides abscessus bolletii Timone LB			222	pfam07987===DUF1775	H	E	W
2532141795	B980_00363	hypothetical protein	2531839073	Brucella abortus R42-08			334	pfam07987===DUF1775<<>>pfam04314===PCuAC	H	G	W
2532153893	B999_00365	hypothetical protein	2531839077	Brucella ovis 63/96			334	pfam07987===DUF1775<<>>pfam04314===PCuAC	H	G	W
2532156844	C009_00040	hypothetical protein	2531839078	Brucella ovis 81/8			334	pfam04314===PCuAC<<>>pfam07987===DUF1775	H	G	W
2532160141	C010_00026	hypothetical protein	2531839079	Brucella ovis 80/125			334	pfam07987===DUF1775<<>>pfam04314===PCuAC	H	G	W
2532163793	C001_00360	hypothetical protein	2531839080	Brucella sp. F5/06			334	pfam04314===PCuAC<<>>pfam07987===DUF1775	H	G	W
2532168761	C038_02058	hypothetical protein	2531839081	Brucella sp. 63/311			334	pfam07987===DUF1775<<>>pfam04314===PCuAC	H	G	W
2532170274	B989_00353	hypothetical protein	2531839082	Brucella sp. 56/94			334	pfam04314===PCuAC<<>>pfam07987===DUF1775	H	G	W
2532173463	B998_00361	hypothetical protein	2531839083	Brucella sp. F96/2			334	pfam04314===PCuAC<<>>pfam07987===DUF1775	H	G	W
2532191367	IS250_0926	Domain of unkown function (DUF1775)	2531839088	Staphylococcus aureus aureus IS-250			89	pfam07987===DUF1775	H	E	-
2532214633	P24_04465	Domain of unkown function (DUF1775)	2531839096	Oceanibaculum indicum P24			182	pfam07987===DUF1775	H	G	W
2532260880	C080_00030	hypothetical protein	2531839105	Brucella abortus levi gila			334	pfam07987===DUF1775<<>>pfam04314===PCuAC	H	G	W
2532293818	C076_00030	hypothetical protein	2531839116	Brucella abortus 93/1			334	pfam04314===PCuAC<<>>pfam07987===DUF1775	H	G	W
2532360673	H715_00024	hypothetical protein	2531839135	Brucella ovis IntaBari-2002-82-58			334	pfam04314===PCuAC<<>>pfam07987===DUF1775	H	G	W
2532365989	H714_02036	hypothetical protein	2531839136	Brucella ovis IntaBari-2010-47-871			334	pfam07987===DUF1775<<>>pfam04314===PCuAC	H	G	W
2532367271	H713_00024	hypothetical protein	2531839137	Brucella ovis IntaBari-2010-47-268			334	pfam04314===PCuAC<<>>pfam07987===DUF1775	H	G	W
2532370574	H712_00024	hypothetical protein	2531839138	Brucella ovis IntaBari-2009-88-4			334	pfam04314===PCuAC<<>>pfam07987===DUF1775	H	G	W
2532423024	LMJG_02374	Uncharacterized protein YcnI	2531839150	Listeria monocytogenes sv. 1/2b FSL R2-503	lmo2061		205	pfam07987===DUF1775	H	E	W
2532426421	LMBG_02702	Uncharacterized protein YcnI	2531839151	Listeria monocytogenes FSL J1-194	lmo2061		205	pfam07987===DUF1775	H	E	W
2532538440	SZN_25909	Uncharacterized protein YcnI	2531839181	Streptomyces zinciresistens K42			248	pfam07987===DUF1775	H	E	W
2532623069	MA3A0122R_0141	Uncharacterized protein YcnI	2531839202	Mycobacteroides abscessus 3A-0122-R			222	pfam07987===DUF1775	H	E	W
2532628298	MM3A0810R_0003	Uncharacterized protein YcnI	2531839203	Mycobacteroides abscessus 3A-0810-R			222	pfam07987===DUF1775	H	E	W
2532786832	W7U_22740	Uncharacterized protein YcnI	2531839247	Mycobacterium sp. H4Y			222	pfam07987===DUF1775	H	E	W
2532789465	IIQ_00857	Uncharacterized protein YcnI	2531839248	Bacillus cereus VD118			206	pfam07987===DUF1775	H	E	W
2532857157	JVH1_5243	Uncharacterized protein YcnI	2531839264	Rhodococcus sp. JVH1			222	pfam07987===DUF1775	H	E	W
2533032655	G205_17184	Uncharacterized protein YcnI	2531839309	Arthrobacter nitrophenolicus SJCon			496	pfam07987===DUF1775<<>>pfam14016===DUF4232	H	G	W
2533075379	C980_00083	hypothetical protein	2531839325	Brucella abortus 88/217			334	pfam07987===DUF1775<<>>pfam04314===PCuAC	H	G	W
2533138145	SEVCU144_2205	Domain of unkown function (DUF1775)	2531839341	Staphylococcus epidermidis VCU144			89	pfam07987===DUF1775	H	E	-
2533139816	SEVCU129_0160	Uncharacterized protein YcnI	2531839342	Staphylococcus epidermidis VCU129			195	pfam07987===DUF1775	H	E	W
2533203756	IKS_03863	Uncharacterized protein YcnI	2531839359	Bacillus cereus VDM062			206	pfam07987===DUF1775	H	E	W
2533206768	IKE_00823	Uncharacterized protein YcnI	2531839360	Bacillus cereus VD196			206	pfam07987===DUF1775	H	E	W
2533214692	IKC_04460	Uncharacterized protein YcnI	2531839361	Bacillus cereus VD184			206	pfam07987===DUF1775	H	E	W
2533221215	IKI_01098	Uncharacterized protein YcnI	2531839362	Bacillus cereus VD214			206	pfam07987===DUF1775	H	E	W
2533226653	IKG_01719	Uncharacterized protein YcnI	2531839363	Bacillus cereus VD200			206	pfam07987===DUF1775	H	E	W
2533234755	IKM_03601	Uncharacterized protein YcnI	2531839364	Bacillus mycoides VDM022			206	pfam07987===DUF1775	H	E	W
2533239206	IKK_01662	Uncharacterized protein YcnI	2531839365	Bacillus mycoides VDM019			206	pfam07987===DUF1775	H	E	W
2533245844	IKQ_01386	Uncharacterized protein YcnI	2531839366	Bacillus cereus VDM053			206	pfam07987===DUF1775	H	E	W
2533251365	IKO_01313	Uncharacterized protein YcnI	2531839367	Bacillus cereus VDM034			206	pfam07987===DUF1775	H	E	W
2533737305	C064_00030	hypothetical protein	2531839489	Brucella suis 63/252			334	pfam07987===DUF1775<<>>pfam04314===PCuAC	H	G	W
2533742305	C039_01870	hypothetical protein	2531839490	Brucella suis 63/261			334	pfam04314===PCuAC<<>>pfam07987===DUF1775	H	G	W
2533743680	C049_00031	hypothetical protein	2531839491	Brucella suis F12/02			334	pfam04314===PCuAC<<>>pfam07987===DUF1775	H	G	W
2533748747	C050_01874	hypothetical protein	2531839492	Brucella suis 92/63			334	pfam07987===DUF1775<<>>pfam04314===PCuAC	H	G	W
2533751950	C063_01855	hypothetical protein	2531839493	Brucella suis F8/06-2			334	pfam04314===PCuAC<<>>pfam07987===DUF1775	H	G	W
2533805331	STVIR_2571	Uncharacterized protein YcnI	2531839509	Streptomyces viridochromogenes Tue57			234	pfam07987===DUF1775	H	E	W
2533807225	STVIR_4465	uncharacterized protein	2531839509	Streptomyces viridochromogenes Tue57			245	pfam07987===DUF1775	H	E	W
2533810369	STVIR_7609	Uncharacterized protein YcnI	2531839509	Streptomyces viridochromogenes Tue57			241	pfam07987===DUF1775	H	E	W
2533911125	OR221_0914	Uncharacterized protein YcnI	2531839539	Microbacterium laevaniformans OR221			231	pfam07987===DUF1775	H	G	W
2533916748	SU9_13845	Uncharacterized protein YcnI	2531839540	Streptomyces auratus AGR0001			254	pfam07987===DUF1775	H	E	W
2533997408	C961_00026	hypothetical protein	2531839565	Brucella ovis F8/05B			334	pfam07987===DUF1775<<>>pfam04314===PCuAC	H	G	W
2534027347	IGK_01098	Uncharacterized protein YcnI	2531839573	Bacillus toyonensis HuB4-10			206	pfam07987===DUF1775	H	E	W
2534034211	IGM_02256	Uncharacterized protein YcnI	2531839574	Bacillus cereus HuB4-4			206	pfam07987===DUF1775	H	E	W
2534041484	IG5_01092	Uncharacterized protein YcnI	2531839575	Bacillus cereus HuA2-3			206	pfam07987===DUF1775	H	E	W
2534046286	IG7_01701	Uncharacterized protein YcnI	2531839576	Bacillus cereus HuA2-4			206	pfam07987===DUF1775	H	E	W
2534053450	IG9_03148	Uncharacterized protein YcnI	2531839577	Bacillus cereus HuA2-9			206	pfam07987===DUF1775	H	E	W
2534059875	IGC_03592	Uncharacterized protein YcnI	2531839578	Bacillus cereus HuA4-10			206	pfam07987===DUF1775	H	E	W
2534287550	ISK_0933	Domain of unkown function (DUF1775)	2531839639	Staphylococcus aureus aureus IS-K			89	pfam07987===DUF1775	H	E	-
2534352102	B970_01710	hypothetical protein	2531839656	Brucella melitensis F10/06-16			334	pfam04314===PCuAC<<>>pfam07987===DUF1775	H	G	W
2534538600		Uncharacterized protein YcnI	2531839708	Micromonospora lupini Lupac 08			245	pfam07987===DUF1775	H	E	W
2534539726		Uncharacterized protein YcnI	2531839708	Micromonospora lupini Lupac 08			343	pfam07987===DUF1775	D	E	W
2534664782	M019DRAFT_00941	Uncharacterized protein YcnI	2531839744	Rhodococcus sp. J21			224	pfam07987===DUF1775	H	E	W
2534670547	M020DRAFT_00700	Uncharacterized protein YcnI	2531839745	Paenibacillus sp. J10			260	pfam07987===DUF1775	H	E	W
2534827817	C060_01882	hypothetical protein	2534681638	Brucella melitensis UK22/04			334	pfam07987===DUF1775<<>>pfam04314===PCuAC	H	G	W
2534829644	C061_00476	hypothetical protein	2534681639	Brucella melitensis F5/07-239A			334	pfam07987===DUF1775<<>>pfam04314===PCuAC	H	G	W
2534834087	C047_01708	hypothetical protein	2534681640	Brucella melitensis Uk24/06			334	pfam04314===PCuAC<<>>pfam07987===DUF1775	H	G	W
2534835603	C048_00019	hypothetical protein	2534681641	Brucella melitensis UK19/04			334	pfam04314===PCuAC<<>>pfam07987===DUF1775	H	G	W
2534838804	C045_00017	hypothetical protein	2534681642	Brucella melitensis 64/150			334	pfam04314===PCuAC<<>>pfam07987===DUF1775	H	G	W
2534842226	C046_00233	hypothetical protein	2534681643	Brucella melitensis UK22/06			334	pfam04314===PCuAC<<>>pfam07987===DUF1775	H	G	W
2534846844	C059_01702	hypothetical protein	2534681644	Brucella melitensis UK23/06			334	pfam07987===DUF1775<<>>pfam04314===PCuAC	H	G	W
2534850386	C056_02048	hypothetical protein	2534681645	Brucella melitensis F3/02			334	pfam07987===DUF1775<<>>pfam04314===PCuAC	H	G	W
2534853493	C057_01958	hypothetical protein	2534681646	Brucella melitensis F10/05-2			334	pfam07987===DUF1775<<>>pfam04314===PCuAC	H	G	W
2534964478	MAPs_26150	Uncharacterized protein YcnI	2534681669	Mycobacterium avium paratuberculosis S397			210	pfam07987===DUF1775	H	E	W
2535063140	BA1_06902	Uncharacterized protein YcnI	2534681693	Bacillus xiamenensis HYC-10	ycnI		204	pfam07987===DUF1775	H	E	W
2535067341	IC7_01143	Uncharacterized protein YcnI	2534681694	Bacillus cereus BAG1O-1			206	pfam07987===DUF1775	H	E	W
2535074810	IAW_03076	Uncharacterized protein YcnI	2534681695	Bacillus cereus Schrouff			206	pfam07987===DUF1775	H	E	W
2535079942	IAY_01117	Uncharacterized protein YcnI	2534681696	Bacillus cereus TIAC219			206	pfam07987===DUF1775	H	E	W
2535225872	SEVCU041_1821	Domain of unkown function (DUF1775)	2534681727	Staphylococcus epidermidis VCU041			89	pfam07987===DUF1775	H	E	-
2535229901	SEVCU045_0608	Domain of unkown function (DUF1775)	2534681728	Staphylococcus epidermidis VCU045			76	pfam07987===DUF1775	H	E	-
2535233066	SEVCU057_0242	Domain of unkown function (DUF1775)	2534681729	Staphylococcus epidermidis VCU057			89	pfam07987===DUF1775	H	E	-
2535234954	SEVCU071_1270	Uncharacterized protein YcnI	2534681730	Staphylococcus epidermidis VCU071			197	pfam07987===DUF1775	H	E	W
2535237482	SEVCU081_0864	Domain of unkown function (DUF1775)	2534681731	Staphylococcus epidermidis VCU081			89	pfam07987===DUF1775	H	E	-
2535237976	SEVCU105_1870	Domain of unkown function (DUF1775)	2534681732	Staphylococcus epidermidis VCU105			89	pfam07987===DUF1775	H	E	-
2535241975	SEVCU107_2216	Domain of unkown function (DUF1775)	2534681733	Staphylococcus epidermidis VCU107			89	pfam07987===DUF1775	H	E	-
2535404166	C983_00025	hypothetical protein	2534681770	Brucella sp. F23/97			334	pfam07987===DUF1775<<>>pfam04314===PCuAC	H	G	W
2535444145	IEG_02960	Uncharacterized protein YcnI	2534681777	Bacillus cereus BAG5X12-1			206	pfam07987===DUF1775	H	E	W
2535485672	C062_01749	hypothetical protein	2534681786	Brucella suis 92/29			334	pfam04314===PCuAC<<>>pfam07987===DUF1775	H	G	W
2535488846	C965_01756	hypothetical protein	2534681787	Brucella suis CNGB 786			334	pfam07987===DUF1775<<>>pfam04314===PCuAC	H	G	W
2535492212	C967_01955	hypothetical protein	2534681788	Brucella canis CNGB 1324			334	pfam04314===PCuAC<<>>pfam07987===DUF1775	H	G	W
2535495463	C968_02035	hypothetical protein	2534681789	Brucella canis CNGB 513			334	pfam07987===DUF1775<<>>pfam04314===PCuAC	H	G	W
2535496625	C969_00024	hypothetical protein	2534681790	Brucella canis CNGB 1172			334	pfam04314===PCuAC<<>>pfam07987===DUF1775	H	G	W
2535501268	C979_01585	hypothetical protein	2534681791	Brucella canis UK10/02			334	pfam07987===DUF1775<<>>pfam04314===PCuAC	H	G	W
2535504861	C982_02013	hypothetical protein	2534681792	Brucella canis F7/05A			334	pfam04314===PCuAC<<>>pfam07987===DUF1775	H	G	W
2535595431	HMPREF9281_01236	Uncharacterized protein YcnI	2534681825	Staphylococcus epidermidis BVS058A4			195	pfam07987===DUF1775	H	E	W
2535598717	C088_02064	hypothetical protein	2534681826	Brucella abortus 65/110			334	pfam07987===DUF1775<<>>pfam04314===PCuAC	H	G	W
2535601839	C084_02001	hypothetical protein	2534681827	Brucella abortus 64/122			334	pfam07987===DUF1775<<>>pfam04314===PCuAC	H	G	W
2535605077	C085_02063	hypothetical protein	2534681828	Brucella abortus 877/67			334	pfam04314===PCuAC<<>>pfam07987===DUF1775	H	G	W
2535606213	C086_00022	hypothetical protein	2534681829	Brucella abortus F6/05-3			334	pfam04314===PCuAC<<>>pfam07987===DUF1775	H	G	W
2535609398	C087_00031	hypothetical protein	2534681830	Brucella abortus F6/05-9			334	pfam07987===DUF1775<<>>pfam04314===PCuAC	H	G	W
2535694482	C036_02051	hypothetical protein	2534681849	Brucella melitensis F1/06 B10			334	pfam04314===PCuAC<<>>pfam07987===DUF1775	H	G	W
2535841004	HMPREF9973_02275	Domain of unkown function (DUF1775)	2534681881	Staphylococcus epidermidis NIH05001			89	pfam07987===DUF1775	H	E	-
2535845163	HMPREF9974_09557	Domain of unkown function (DUF1775)	2534681882	Staphylococcus epidermidis NIH05005			89	pfam07987===DUF1775	H	E	-
2535847700	HMPREF9975_10233	Domain of unkown function (DUF1775)	2534681883	Staphylococcus epidermidis NIHLM001			89	pfam07987===DUF1775	H	E	-
2535852338	HMPREF9977_07145	Domain of unkown function (DUF1775)	2534681885	Staphylococcus epidermidis NIHLM008			89	pfam07987===DUF1775	H	E	-
2535854991	HMPREF9978_08526	Uncharacterized protein YcnI	2534681886	Staphylococcus epidermidis NIHLM015			195	pfam07987===DUF1775	H	E	W
2535859406	HMPREF9980_06737	Uncharacterized protein YcnI	2534681888	Staphylococcus epidermidis NIHLM031			195	pfam07987===DUF1775	H	E	W
2535952314	C072_02069	hypothetical protein	2534681914	Brucella abortus 863/67			334	pfam04314===PCuAC<<>>pfam07987===DUF1775	H	G	W
2535955502	C073_02067	hypothetical protein	2534681915	Brucella abortus 88/226			334	pfam04314===PCuAC<<>>pfam07987===DUF1775	H	G	W
2535956656	C070_00030	hypothetical protein	2534681916	Brucella abortus F1/06 B1			334	pfam07987===DUF1775<<>>pfam04314===PCuAC	H	G	W
2535959847	C071_00030	hypothetical protein	2534681917	Brucella abortus F2/06-8			334	pfam07987===DUF1775<<>>pfam04314===PCuAC	H	G	W
2535965073	C054_02059	hypothetical protein	2534681918	Brucella abortus F6/05-4			334	pfam07987===DUF1775<<>>pfam04314===PCuAC	H	G	W
2535968193	C055_02000	hypothetical protein	2534681919	Brucella abortus 78/36			334	pfam07987===DUF1775<<>>pfam04314===PCuAC	H	G	W
2535971438	C053_02064	hypothetical protein	2534681920	Brucella abortus 85/140			334	pfam07987===DUF1775<<>>pfam04314===PCuAC	H	G	W
2535974621	C042_02067	hypothetical protein	2534681921	Brucella abortus F3/07-1			334	pfam04314===PCuAC<<>>pfam07987===DUF1775	H	G	W
2535977799	C043_02061	hypothetical protein	2534681922	Brucella abortus 80/101			334	pfam07987===DUF1775<<>>pfam04314===PCuAC	H	G	W
2535982479	GSEF_0213	Uncharacterized protein YcnI	2534681925	Staphylococcus epidermidis FRI909			195	pfam07987===DUF1775	H	E	W
2536080810	BB65665_19002	Uncharacterized protein YcnI	2534681946	Bacillus sp. 916			203	pfam07987===DUF1775	H	E	W
2536115410	IGU_01219	Uncharacterized protein YcnI	2534681955	Bacillus cereus ISP2954			206	pfam07987===DUF1775	H	E	W
2536208726	HMPREF9956_1982	Uncharacterized protein YcnI	2534681987	Staphylococcus epidermidis 14.1.R1.SE			195	pfam07987===DUF1775	H	E	W
2536365331	SMCF_5746	Uncharacterized protein YcnI	2534682028	Streptomyces coelicoflavus ZG0656			247	pfam07987===DUF1775	H	E	W
2536367402	SMCF_1666	uncharacterized protein	2534682028	Streptomyces coelicoflavus ZG0656	SCO3967		252	pfam07987===DUF1775	H	E	W
2536371102	C023_00030	hypothetical protein	2534682029	Brucella abortus NI613			334	pfam07987===DUF1775<<>>pfam04314===PCuAC	H	G	W
2536374286	C024_00022	hypothetical protein	2534682030	Brucella abortus NI622			334	pfam07987===DUF1775<<>>pfam04314===PCuAC	H	G	W
2536377484	C015_00030	hypothetical protein	2534682031	Brucella abortus NI274			334	pfam04314===PCuAC<<>>pfam07987===DUF1775	H	G	W
2536380675	C016_00030	hypothetical protein	2534682032	Brucella abortus NI352			334	pfam07987===DUF1775<<>>pfam04314===PCuAC	H	G	W
2536385906	C017_02070	hypothetical protein	2534682033	Brucella abortus NI380			334	pfam04314===PCuAC<<>>pfam07987===DUF1775	H	G	W
2536389098	C018_02070	hypothetical protein	2534682034	Brucella abortus NI388			334	pfam04314===PCuAC<<>>pfam07987===DUF1775	H	G	W
2536390248	C019_00030	hypothetical protein	2534682035	Brucella abortus NI422			334	pfam04314===PCuAC<<>>pfam07987===DUF1775	H	G	W
2536393429	C020_00022	hypothetical protein	2534682036	Brucella abortus NI492			334	pfam07987===DUF1775<<>>pfam04314===PCuAC	H	G	W
2536396617	C021_00022	hypothetical protein	2534682037	Brucella abortus NI495a			334	pfam07987===DUF1775<<>>pfam04314===PCuAC	H	G	W
2536399809	C022_00022	hypothetical protein	2534682038	Brucella abortus NI593			334	pfam04314===PCuAC<<>>pfam07987===DUF1775	H	G	W
2536646344	BSI_31430	Uncharacterized protein YcnI	2534682116	Bacillus subtilis inaquosorum KCTC 13429	ycnI		204	pfam07987===DUF1775	H	E	W
2536652911	B977_00561	hypothetical protein	2534682119	Brucella abortus 544			334	pfam04314===PCuAC<<>>pfam07987===DUF1775	H	G	W
2536657391	B982_01851	hypothetical protein	2534682120	Brucella abortus F10/06-3			334	pfam04314===PCuAC<<>>pfam07987===DUF1775	H	G	W
2536660577	B983_01853	hypothetical protein	2534682121	Brucella abortus 67/93			334	pfam04314===PCuAC<<>>pfam07987===DUF1775	H	G	W
2536671953	B990_00359	hypothetical protein	2534682126	Brucella abortus 225/65			334	pfam04314===PCuAC<<>>pfam07987===DUF1775	H	G	W
2536676627	B991_01849	hypothetical protein	2534682127	Brucella abortus 63/130			334	pfam04314===PCuAC<<>>pfam07987===DUF1775	H	G	W
2537202218	B968_00357	hypothetical protein	2534682266	Brucella suis F8/06-3			334	pfam07987===DUF1775<<>>pfam04314===PCuAC	H	G	W
2537206685	B976_01589	hypothetical protein	2534682267	Brucella canis 79/122			334	pfam07987===DUF1775<<>>pfam04314===PCuAC	H	G	W
2537236463	C976_02071	hypothetical protein	2534682282	Brucella abortus CNGB 1432			334	pfam04314===PCuAC<<>>pfam07987===DUF1775	H	G	W
2537237609	C974_00024	hypothetical protein	2534682283	Brucella abortus CNGB 966			334	pfam07987===DUF1775<<>>pfam04314===PCuAC	H	G	W
2537242274	C975_01498	hypothetical protein	2534682284	Brucella abortus CNGB 1011			334	pfam07987===DUF1775<<>>pfam04314===PCuAC	H	G	W
2537246038	C981_02069	hypothetical protein	2534682285	Brucella abortus 78/32			334	pfam04314===PCuAC<<>>pfam07987===DUF1775	H	G	W
2537247182	C984_00022	hypothetical protein	2534682286	Brucella abortus F3/01-300			334	pfam04314===PCuAC<<>>pfam07987===DUF1775	H	G	W
2537624062	Agau_C201326	hypothetical protein	2537561513	Agrobacterium tumefaciens F2			327	pfam04314===PCuAC<<>>pfam07987===DUF1775	H	G	W
2537716181	HMPREF0557_00519	Uncharacterized protein YcnI	2537561540	Listeria innocua ATCC 33091	lmo2061		205	pfam07987===DUF1775	H	E	W
2537740010	C067_02041	hypothetical protein	2537561547	Brucella sp. F8/99			334	pfam07987===DUF1775<<>>pfam04314===PCuAC	H	G	W
2537743138	C066_02012	hypothetical protein	2537561548	Brucella sp. UK5/01			334	pfam07987===DUF1775<<>>pfam04314===PCuAC	H	G	W
2537744372	C065_00024	hypothetical protein	2537561549	Brucella sp. UK1/97			334	pfam04314===PCuAC<<>>pfam07987===DUF1775	H	G	W
2537747551	C051_00031	hypothetical protein	2537561550	Brucella sp. UK40/99			334	pfam04314===PCuAC<<>>pfam07987===DUF1775	H	G	W
2537752755	C068_02011	hypothetical protein	2537561551	Brucella sp. UK38/05			334	pfam04314===PCuAC<<>>pfam07987===DUF1775	H	G	W
2537757998	MA5S0817_4052	Uncharacterized protein YcnI	2537561552	Mycobacteroides abscessus 5S-0817			222	pfam07987===DUF1775	H	E	W
2537802038	H716_00026	hypothetical protein	2537561564	Brucella ovis IntaBari-2001-319-5096			334	pfam07987===DUF1775<<>>pfam04314===PCuAC	H	G	W
2537805410	H717_00098	hypothetical protein	2537561565	Brucella ovis IntaBari-2001-319-4082			334	pfam07987===DUF1775<<>>pfam04314===PCuAC	H	G	W
2537808638	H718_00024	hypothetical protein	2537561566	Brucella ovis IntaBari-2008-114-542			334	pfam04314===PCuAC<<>>pfam07987===DUF1775	H	G	W
2537811934	H719_00024	hypothetical protein	2537561567	Brucella ovis IntaBari-1993-758			334	pfam04314===PCuAC<<>>pfam07987===DUF1775	H	G	W
2537815247	H720_00026	hypothetical protein	2537561568	Brucella ovis IntaBari-2006-46-348			334	pfam04314===PCuAC<<>>pfam07987===DUF1775	H	G	W
2537818578	H721_00049	Copper(I)-binding protein	2537561569	Brucella ovis IntaBari-2006-46-332			199	pfam04314===PCuAC<<>>pfam07987===DUF1775	-	-	W
2537818579	H721_00050	hypothetical protein	2537561569	Brucella ovis IntaBari-2006-46-332			237	pfam07987===DUF1775<<>>pfam04314===PCuAC	H	G	W
2537876715	H009_19969	hypothetical protein	2537561587	Agrobacterium tumefaciens Cherry 2E-2-2			323	pfam07987===DUF1775<<>>pfam04314===PCuAC	H	G	W
2537886447	Rwratislav_02287	Uncharacterized protein YcnI	2537561590	Rhodococcus wratislaviensis IFP 2016			222	pfam07987===DUF1775	H	E	W
2537901566	D477_021243	Uncharacterized protein YcnI	2537561592	Arthrobacter crystallopoietes BAB-32			226	pfam07987===DUF1775	H	G	W
2538041242	D187_004941	Uncharacterized protein YcnI	2537561635	Cystobacter fuscus DSM 2262			235	pfam07987===DUF1775	H	G	-
2538158047	C008_00022	hypothetical protein	2537561661	Brucella suis F9/06-1			334	pfam04314===PCuAC<<>>pfam07987===DUF1775	H	G	W
2538161271	C037_00022	hypothetical protein	2537561662	Brucella suis 63/198			334	pfam07987===DUF1775<<>>pfam04314===PCuAC	H	G	W
2538185719	C006_00023	hypothetical protein	2537561667	Brucella suis F5/03-2			334	pfam07987===DUF1775<<>>pfam04314===PCuAC	H	G	W
2538189250	B988_00352	hypothetical protein	2537561668	Brucella suis F7/06-2			334	pfam04314===PCuAC<<>>pfam07987===DUF1775	H	G	W
2538300355	IIC_05607	Uncharacterized protein YcnI	2537561697	Bacillus cereus VD021			206	pfam07987===DUF1775	H	E	W
2538432458	IGY_03692	Uncharacterized protein YcnI	2537561729	Bacillus cereus K-5975c			206	pfam07987===DUF1775	H	E	W
2538437462	II1_02401	Uncharacterized protein YcnI	2537561730	Bacillus cereus MC118			206	pfam07987===DUF1775	H	E	W
2538448780	WYI_01889	hypothetical protein	2537561733	Ochrobactrum sp. CDB2			334	pfam04314===PCuAC<<>>pfam07987===DUF1775	H	G	W
2538458325	IGS_05176	Uncharacterized protein YcnI	2537561734	Bacillus cereus IS845/00			206	pfam07987===DUF1775	H	E	W
2538482523	B986_00876	hypothetical protein	2537561744	Brucella suis 5/05-10			334	pfam07987===DUF1775<<>>pfam04314===PCuAC	H	G	W
2538485240	B987_00359	hypothetical protein	2537561745	Brucella suis F7/06-5			334	pfam07987===DUF1775<<>>pfam04314===PCuAC	H	G	W
2538497813	B969_00358	hypothetical protein	2537561750	Brucella suis F5/05-4			334	pfam07987===DUF1775<<>>pfam04314===PCuAC	H	G	W
2538502323	B985_01626	hypothetical protein	2537561751	Brucella suis 01-5744			334	pfam04314===PCuAC<<>>pfam07987===DUF1775	H	G	W
2538508140	C007_00022	hypothetical protein	2537561753	Brucella suis F8/06-1			334	pfam04314===PCuAC<<>>pfam07987===DUF1775	H	G	W
2538528674	C000_00355	hypothetical protein	2537561759	Brucella suis F7/06-1			334	pfam04314===PCuAC<<>>pfam07987===DUF1775	H	G	W
2538643286	SEVCU065_0551	Domain of unkown function (DUF1775)	2537561791	Staphylococcus epidermidis VCU065			89	pfam07987===DUF1775	H	E	-
2538650265	STRIP9103_09097	Uncharacterized protein YcnI	2537561795	Streptomyces ipomoeae 91-03			242	pfam07987===DUF1775	H	E	W
2538657114	STRIP9103_04725	uncharacterized protein	2537561795	Streptomyces ipomoeae 91-03			249	pfam07987===DUF1775	H	E	W
2538738432	PAI11_09950	Uncharacterized protein YcnI	2537561813	Patulibacter medicamentivorans I11			200	pfam07987===DUF1775	-	E	W
2538738433	PAI11_09960	Uncharacterized protein YcnI	2537561813	Patulibacter medicamentivorans I11			184	pfam07987===DUF1775	H	E	W
2538872780	IK5_02049	Uncharacterized protein YcnI	2537561846	Bacillus cereus VD154			206	pfam07987===DUF1775	H	E	W
2538879709	IK1_01131	Uncharacterized protein YcnI	2537561847	Bacillus cereus VD146			206	pfam07987===DUF1775	H	E	W
2538887081	IK3_03646	Uncharacterized protein YcnI	2537561848	Bacillus cereus VD148			206	pfam07987===DUF1775	H	E	W
2538896431	IIY_02851	Uncharacterized protein YcnI	2537561850	Bacillus cereus VD140			206	pfam07987===DUF1775	H	E	W
2538902447	IIS_01109	Uncharacterized protein YcnI	2537561851	Bacillus cereus VD131			206	pfam07987===DUF1775	H	E	W
2538907879	IIU_01343	Uncharacterized protein YcnI	2537561852	Bacillus cereus VD133			206	pfam07987===DUF1775	H	E	W
2538916613	IK9_02967	Uncharacterized protein YcnI	2537561853	Bacillus cereus VD166			206	pfam07987===DUF1775	H	E	W
2538921561	IKA_01650	Uncharacterized protein YcnI	2537561854	Bacillus cereus VD169			206	pfam07987===DUF1775	H	E	W
2538969167	H340_29329	Uncharacterized protein YcnI	2537561865	Streptomyces mobaraensis NBRC 13819			253	pfam07987===DUF1775	H	E	W
2539110048	HMPREF9695_01937	hypothetical protein	2537561905	Afipia broomeae ATCC 49717			342	pfam04314===PCuAC<<>>pfam07987===DUF1775	H	G	W
2539114019	HMPREF9696_00827	hypothetical protein	2537561906	Afipia clevelandensis ATCC 49720			349	pfam07987===DUF1775<<>>pfam04314===PCuAC	H	G	W
2539161090	BABA_12011	Uncharacterized protein YcnI	2537561923	Bacillus bataviensis LMG 21833			216	pfam07987===DUF1775	H	E	W
2539164948	KKC_05757	Uncharacterized protein YcnI	2537561924	Listeriaceae bacterium TTU M1-001			200	pfam07987===DUF1775	H	E	W
2539182138	D803_00024	hypothetical protein	2537561929	Brucella abortus RB51-AHVLA			334	pfam07987===DUF1775<<>>pfam04314===PCuAC	H	G	W
2539320162	KQ1_01779	Uncharacterized protein YcnI	2537561970	Bacillus cereus BAG3O-1			206	pfam07987===DUF1775	H	E	W
2539326662	KQ3_01146	Uncharacterized protein YcnI	2537561971	Bacillus cereus B5-2			206	pfam07987===DUF1775	H	E	W
2539353709	H114_20277	uncharacterized protein	2537561976	Streptomyces gancidicus BKS 13-15			246	pfam07987===DUF1775	H	E	W
2539425917	UY9_16136	Uncharacterized protein YcnI	2537561997	Bacillus atrophaeus C89			206	pfam07987===DUF1775	H	E	W
2539428481	IG3_01329	Uncharacterized protein YcnI	2537561999	Bacillus cereus HuA2-1			206	pfam07987===DUF1775	H	E	W
2539435670	IG1_02036	Uncharacterized protein YcnI	2537562000	Bacillus cereus HD73			206	pfam07987===DUF1775	H	E	W
2539441388	IEQ_01591	Uncharacterized protein YcnI	2537562001	Bacillus cereus BAG6X1-2			206	pfam07987===DUF1775	H	E	W
2539446351	IEO_01317	Uncharacterized protein YcnI	2537562002	Bacillus wiedmannii BAG6X1-1			206	pfam07987===DUF1775	H	E	W
2539454259	IEM_03465	Uncharacterized protein YcnI	2537562003	Bacillus cereus BAG6O-2			206	pfam07987===DUF1775	H	E	W
2539460232	IEK_03539	Uncharacterized protein YcnI	2537562004	Bacillus cereus BAG6O-1			206	pfam07987===DUF1775	H	E	W
2539466304	IEY_03646	Uncharacterized protein YcnI	2537562005	Bacillus mycoides CER074			206	pfam07987===DUF1775	H	E	W
2539470113	IEW_01687	Uncharacterized protein YcnI	2537562006	Bacillus mycoides CER057			206	pfam07987===DUF1775	H	E	W
2539475869	IEU_01688	Uncharacterized protein YcnI	2537562007	Bacillus mycoides BtB2-4			206	pfam07987===DUF1775	H	E	W
2539482157	IES_02173	Uncharacterized protein YcnI	2537562008	Bacillus cereus BMG1.7			206	pfam07987===DUF1775	H	E	W
2539576858	II3_00527	Uncharacterized protein YcnI	2537562034	Bacillus cereus MC67			206	pfam07987===DUF1775	H	E	W
2539583936	IGO_01670	Uncharacterized protein YcnI	2537562035	Bacillus cereus HuB5-5			206	pfam07987===DUF1775	H	E	W
2539592383	IGQ_04304	Uncharacterized protein YcnI	2537562036	Bacillus cereus IS195			206	pfam07987===DUF1775	H	E	W
2539609219	QWA_05755	Uncharacterized protein YcnI	2537562045	Alcaligenes faecalis faecalis NCIB 8687			178	pfam07987===DUF1775	H	G	W
2539739794	C003_02048	hypothetical protein	2537562081	Brucella melitensis F9/05			334	pfam07987===DUF1775<<>>pfam04314===PCuAC	H	G	W
2539742661	B997_01712	hypothetical protein	2537562082	Brucella melitensis UK3/06			334	pfam04314===PCuAC<<>>pfam07987===DUF1775	H	G	W
2539745885	B984_01730	hypothetical protein	2537562083	Brucella melitensis UK31/99			334	pfam07987===DUF1775<<>>pfam04314===PCuAC	H	G	W
2539749107	B975_01714	hypothetical protein	2537562084	Brucella melitensis UK29/05			334	pfam07987===DUF1775<<>>pfam04314===PCuAC	H	G	W
2539752310	C034_01708	hypothetical protein	2537562085	Brucella melitensis UK14/06			334	pfam07987===DUF1775<<>>pfam04314===PCuAC	H	G	W
2539753822	C033_00017	hypothetical protein	2537562086	Brucella melitensis UK37/05			334	pfam07987===DUF1775<<>>pfam04314===PCuAC	H	G	W
2539757245	C005_00234	hypothetical protein	2537562087	Brucella melitensis BG2 (S27)			334	pfam07987===DUF1775<<>>pfam04314===PCuAC	H	G	W
2539760441	C004_00233	hypothetical protein	2537562088	Brucella melitensis F6/05-6			334	pfam07987===DUF1775<<>>pfam04314===PCuAC	H	G	W
2539763488	C035_00081	hypothetical protein	2537562089	Brucella melitensis R3/07-2			334	pfam04314===PCuAC<<>>pfam07987===DUF1775	H	G	W
2539855143	C241_02454	hypothetical protein	2537562120	Bradyrhizobium lupini HPC(L)			324	pfam07987===DUF1775<<>>pfam04314===PCuAC	H	G	W
2539864580	AT5A_06995	hypothetical protein	2537562123	Agrobacterium tumefaciens 5A			327	pfam07987===DUF1775<<>>pfam04314===PCuAC	H	G	W
2539929759	C791_5344	Uncharacterized protein YcnI	2537562147	Amycolatopsis azurea DSM 43854			258	pfam07987===DUF1775	H	E	W
2540058072	C090_00017	hypothetical protein	2537562177	Brucella melitensis F8/01-155			334	pfam07987===DUF1775<<>>pfam04314===PCuAC	H	G	W
2540061278	C089_00017	hypothetical protein	2537562178	Brucella melitensis 66/59			334	pfam04314===PCuAC<<>>pfam07987===DUF1775	H	G	W
2540064527	C091_00064	hypothetical protein	2537562179	Brucella melitensis F2/06-6			334	pfam07987===DUF1775<<>>pfam04314===PCuAC	H	G	W
2540069794	C964_00076	hypothetical protein	2537562181	Brucella melitensis CNGB 290			334	pfam04314===PCuAC<<>>pfam07987===DUF1775	H	G	W
2540074429	D627_01516	hypothetical protein	2537562182	Brucella melitensis B115			334	pfam07987===DUF1775<<>>pfam04314===PCuAC	H	G	W
2540077832	C962_01717	hypothetical protein	2537562183	Brucella melitensis CNGB 1076			334	pfam04314===PCuAC<<>>pfam07987===DUF1775	H	G	W
2540080835	C963_01522	hypothetical protein	2537562184	Brucella melitensis CNGB 1120			334	pfam07987===DUF1775<<>>pfam04314===PCuAC	H	G	W
2540089508	D628_01706	hypothetical protein	2537562186	Brucella melitensis F15/06-7			334	pfam07987===DUF1775<<>>pfam04314===PCuAC	H	G	W
2540162616	B979_01852	hypothetical protein	2537562204	Brucella abortus 65/63			334	pfam07987===DUF1775<<>>pfam04314===PCuAC	H	G	W
2540165815	B974_01856	hypothetical protein	2537562205	Brucella abortus 87/28			334	pfam04314===PCuAC<<>>pfam07987===DUF1775	H	G	W
2540170784	IAU_04256	Uncharacterized protein YcnI	2537562207	Bacillus cereus IS075			206	pfam07987===DUF1775	H	E	W
2540179015	WYY_17826	Uncharacterized protein YcnI	2537562208	Bacillus amyloliquefaciens plantarum M27			203	pfam07987===DUF1775	H	E	W
2540182437	BAME_30900	Uncharacterized protein YcnI	2537562209	Bacillus sp. M 2-6	ycnI		204	pfam07987===DUF1775	H	E	W
2540194263	ICC_03687	Uncharacterized protein YcnI	2537562213	Bacillus cereus BAG1X1-1			206	pfam07987===DUF1775	H	E	W
2540198379	ICE_01089	Uncharacterized protein YcnI	2537562214	Bacillus cereus BAG1X1-2			206	pfam07987===DUF1775	H	E	W
2540251958	IC3_01405	Uncharacterized protein YcnI	2537562224	Bacillus cereus VD142			206	pfam07987===DUF1775	H	E	W
2540352197	HMPREF1385_07461	Domain of unkown function (DUF1775)	2540341004	Staphylococcus epidermidis NIH051475			89	pfam07987===DUF1775	H	E	-
2540358619	SEVCU126_0995	Domain of unkown function (DUF1775)	2540341007	Staphylococcus epidermidis VCU126			89	pfam07987===DUF1775	H	E	-
2540390751	SEVCU116_2016	Uncharacterized protein YcnI	2540341018	Staphylococcus capitis VCU116			198	pfam07987===DUF1775	H	E	W
2540395053	SEVCU121_1771	Uncharacterized protein YcnI	2540341019	Staphylococcus warneri VCU121			196	pfam07987===DUF1775	H	E	W
2540396297	SEVCU120_1933	Domain of unkown function (DUF1775)	2540341020	Staphylococcus epidermidis VCU120			89	pfam07987===DUF1775	H	E	-
2540399129	SEVCU118_2135	Uncharacterized protein YcnI	2540341021	Staphylococcus epidermidis VCU118			195	pfam07987===DUF1775	H	E	W
2540400875	SEVCU117_1013	Domain of unkown function (DUF1775)	2540341022	Staphylococcus epidermidis VCU117			89	pfam07987===DUF1775	H	E	-
2540402962	SEVCU123_1553	Domain of unkown function (DUF1775)	2540341023	Staphylococcus epidermidis VCU123			89	pfam07987===DUF1775	H	E	-
2540407279	SEVCU122_0990	Uncharacterized protein YcnI	2540341024	Staphylococcus hominis VCU122			203	pfam07987===DUF1775	H	E	W
2540493440	CMN_00202	Uncharacterized protein YcnI	2540341046	Clavibacter michiganensis nebraskensis NCPPB 2581			236	pfam07987===DUF1775	H	G	W
2540493803	CMN_00577	Uncharacterized protein YcnI	2540341046	Clavibacter michiganensis nebraskensis NCPPB 2581	CMS2821		254	pfam07987===DUF1775	H	E	W
2540548902	BSU6051_03940	Uncharacterized protein YcnI	2540341072	Bacillus subtilis subtilis 6051-HGW	ycnI		204	pfam07987===DUF1775	H	E	W
2540605505	C663_0387	Uncharacterized protein YcnI	2540341094	Bacillus subtilis XF-1	ycnI		207	pfam07987===DUF1775	H	E	W
2540646130	MODMU_1284	Uncharacterized protein YcnI	2540341106	Modestobacter marinus BC501			245	pfam07987===DUF1775	H	E	W
2540646801	MODMU_1954	MYXO-CTERM domain-containing protein	2540341106	Modestobacter marinus BC501			243	pfam07987===DUF1775	H	E	W
2540652587	LMOSLCC2376_2015	Uncharacterized protein YcnI	2540341108	Listeria monocytogenes SLCC2376	lmo2061		205	pfam07987===DUF1775	H	E	W
2540655493	LMOATCC19117_2081	Uncharacterized protein YcnI	2540341109	Listeria monocytogenes ATCC 19117	lmo2061		205	pfam07987===DUF1775	H	E	W
2540658487	LMOSLCC5850_2122	Uncharacterized protein YcnI	2540341110	Listeria monocytogenes SLCC5850	lmo2061		205	pfam07987===DUF1775	H	E	W
2540661440	LMOSLCC2479_2124	Uncharacterized protein YcnI	2540341111	Listeria monocytogenes SLCC2479	lmo2061		205	pfam07987===DUF1775	H	E	W
2540694222	BEST7613_0395	Uncharacterized protein YcnI	2540341124	Bacillus subtilis BEST7613	ycnI		204	pfam07987===DUF1775	H	E	W
2540719358	MUS_0383	Uncharacterized protein YcnI	2540341129	Bacillus amyloliquefaciens Y2			203	pfam07987===DUF1775	H	E	W
2540748315	LMOSLCC7179_2032	Uncharacterized protein YcnI	2540341143	Listeria monocytogenes SLCC 7179	lmo2061		205	pfam07987===DUF1775	H	E	W
2540757747	BAM5036_0378	Uncharacterized protein YcnI	2540341147	Bacillus amyloliquefaciens plantarum UCMB5036			206	pfam07987===DUF1775	H	E	W
2540817963	BN389_20890	Uncharacterized protein YcnI	2540341168	Listeria monocytogenes serotype 4b LL195	lmo2061		206	pfam07987===DUF1775	H	E	W
2540854976	BN6_00500	Uncharacterized protein YcnI	2540341184	Saccharothrix espanaensis DSM 44229			252	pfam07987===DUF1775	H	E	W
2540881358	K262DRAFT_01393	Uncharacterized protein YcnI	2540341192	Salinispora tropica CNY012			247	pfam07987===DUF1775	H	E	W
2540885294	K261DRAFT_00211	Uncharacterized protein YcnI	2540341193	Salinispora tropica CNT250			247	pfam07987===DUF1775	H	E	W
2540895919	L882DRAFT_02543	Uncharacterized protein YcnI	2540341198	Roseomonas gilardii rosea ATCC BAA-691			166	pfam07987===DUF1775	H	G	W
2540900815	L879DRAFT_03152	hypothetical protein	2540341199	Microvirga flocculans ATCC BAA-817			319	pfam04314===PCuAC<<>>pfam07987===DUF1775	H	G	W
2540901873	L886DRAFT_00293	hypothetical protein	2540341200	Agrobacterium larrymoorei ATCC 51759			329	pfam04314===PCuAC<<>>pfam07987===DUF1775	H	G	W
2541043649	H276DRAFT_1287	Uncharacterized protein YcnI	2540341250	Mycobacterium sp. 141			232	pfam07987===DUF1775	H	E	W
2541045061	H276DRAFT_2699	Uncharacterized protein YcnI	2540341250	Mycobacterium sp. 141			226	pfam07987===DUF1775	H	E	W
2541327052	STRTUCAR8_08973	Uncharacterized protein YcnI	2541046981	Streptomyces turgidiscabies Car8			247	pfam07987===DUF1775	H	E	W
2541329228	STRTUCAR8_09678	Uncharacterized protein YcnI	2541046981	Streptomyces turgidiscabies Car8			242	pfam07987===DUF1775	H	E	W
2541334399	STRTUCAR8_05702	uncharacterized protein	2541046981	Streptomyces turgidiscabies Car8			247	pfam07987===DUF1775	H	E	W
2541376222	HMPREF1206_00228	Uncharacterized protein YcnI	2541046993	Corynebacterium sp. HFH0082			243	pfam07987===DUF1775	H	G	W
2541381749	HMPREF1207_03576	Uncharacterized protein YcnI	2541046994	Paenibacillus sp. HGH0039			214	pfam07987===DUF1775	H	E	W
2541385931	HMPREF1208_02000	Uncharacterized protein YcnI	2541046995	Staphylococcus sp. HGB0015			203	pfam07987===DUF1775	H	E	W
2541394061	HMPREF1211_02175	Uncharacterized protein YcnI	2541046998	Streptomyces sp. HGB0020			244	pfam07987===DUF1775	H	E	W
2541398991	HMPREF1211_07105	uncharacterized protein	2541046998	Streptomyces sp. HGB0020			244	pfam07987===DUF1775	H	E	W
2541416496	BASU_0377	Uncharacterized protein YcnI	2541047004	Bacillus velezensis UCMB5113			206	pfam07987===DUF1775	H	E	W
2541429050	OEM_01930	Uncharacterized protein YcnI	2541047007	Mycobacterium intracellulare yongonense 05-1390			222	pfam07987===DUF1775	H	E	W
2541459184	HMPREF1486_05321	Uncharacterized protein YcnI	2541047017	Streptomyces sp. HPH0547			238	pfam07987===DUF1775	H	E	W
2541464657	HMPREF1529_00135	Uncharacterized protein YcnI	2541047020	Microbacterium sp. oral taxon 186 F0373			231	pfam07987===DUF1775	H	G	W
2541758231	XNR_2916	Uncharacterized protein YcnI	2541047081	Streptomyces albidoflavus J1074			262	pfam07987===DUF1775	H	E	W
2541779013	RBAU_0392	Uncharacterized protein YcnI	2541047086	Bacillus velezensis UCMB5033			203	pfam07987===DUF1775	H	E	W
2541886913	ICA_03037	Uncharacterized protein YcnI	2541047115	Bacillus cereus BAG1O-3			206	pfam07987===DUF1775	H	E	W
2541891464	ICQ_01657	Uncharacterized protein YcnI	2541047116	Bacillus cereus BAG2O-2			206	pfam07987===DUF1775	H	E	W
2541896131	IGA_00416	Uncharacterized protein YcnI	2541047117	Bacillus cereus HuA3-9			206	pfam07987===DUF1775	H	E	W
2541904356	IGG_02134	Uncharacterized protein YcnI	2541047118	Bacillus cereus HuB13-1			206	pfam07987===DUF1775	H	E	W
2543321543	D068_32060	Uncharacterized protein YcnI	2541047519	Bacillus atrophaeus UCMB-5137 GCA_000385965			206	pfam07987===DUF1775	H	E	W
2543325486	D522_01241	Domain of unkown function (DUF1775)	2541047521	Mycobacterium avium paratuberculosis S5			125	pfam07987===DUF1775	H	E	-
2543438704	A499_24042	Uncharacterized protein YcnI	2541047554	Bacillus nealsonii AAU1_buffalo			242	pfam07987===DUF1775	H	E	W
2545382133	SRIM_00785	Uncharacterized protein YcnI	2541047971	Streptomyces rimosus rimosus ATCC 10970			266	pfam07987===DUF1775	H	E	W
2545558531	EGDHPCAQ14_02774	Uncharacterized protein YcnI	2545555800	Bacillus amyloliquefaciens EGD-AQ14			203	pfam07987===DUF1775	H	E	W
2545602451	LmonLDRAFT_00481	Domain of unkown function (DUF1775)	2545555816	Listeria monocytogenes LO28			98	pfam07987===DUF1775	H	E	-
2545650680	GYUDRAFT_01690	Uncharacterized protein YcnI	2545555827	Bacillus mojavensis RO-H-1			206	pfam07987===DUF1775	H	E	W
2545678324	MET2598DRAFT_06410	hypothetical protein	2545555834	Methylobacterium sp. WSM2598			323	pfam07987===DUF1775<<>>pfam04314===PCuAC	H	G	W
2545745835	L880DRAFT_05769	Uncharacterized protein YcnI	2545555856	Curvibacter gracilis ATCC BAA-807			195	pfam07987===DUF1775	H	A	W
2545772365	T428DRAFT_04391	Uncharacterized protein YcnI	2545555864	Mycobacterium genavense ATCC 51234			221	pfam07987===DUF1775	H	E	W
2545809233	L867DRAFT_00115	hypothetical protein	2545555877	Rhizobium selenitireducens ATCC BAA-1503			352	pfam04314===PCuAC<<>>pfam07987===DUF1775	H	G	W
2545842823	N439DRAFT_02399	Uncharacterized protein YcnI	2545824506	Bacillus sp. GL120224-02	ycnI		204	pfam07987===DUF1775	H	E	W
2545887718	NT04LS_2376	Uncharacterized protein YcnI	2545824518	Listeria seeligeri FSL S4-171			205	pfam07987===DUF1775	H	E	W
2545890685	NT03LS_2403	Uncharacterized protein YcnI	2545824519	Listeria seeligeri FSL N1-067			205	pfam07987===DUF1775	H	E	W
2545893909	NT05LI_2580	Uncharacterized protein YcnI	2545824520	Listeria ivanovii FSL F6-596			205	pfam07987===DUF1775	H	E	W
2545896746	NT06LI_2315	Uncharacterized protein YcnI	2545824521	Listeria innocua FSL J1-023	lmo2061		205	pfam07987===DUF1775	H	E	W
2545899756	NT07LI_2836	Domain of unkown function (DUF1775)	2545824522	Listeria innocua FSL S4-378			137	pfam07987===DUF1775	-	-	W
2545901471	NT05LM_2396	Uncharacterized protein YcnI	2545824523	Listeria marthii FSL S4-120			205	pfam07987===DUF1775	H	E	W
2545905062	LMIV_1814	Uncharacterized protein YcnI	2545824524	Listeria monocytogenes FSL J1-208	lmo2061		205	pfam07987===DUF1775	H	E	W
2545972206	D892DRAFT_2244	Uncharacterized protein YcnI	2545824538	Nocardia sp. BMG51109			222	pfam07987===DUF1775	H	E	W
2546037908	N434DRAFT_03571	hypothetical protein	2545824552	Rhizobium sp. UGM030330-04	Atu1468		325	pfam04314===PCuAC<<>>pfam07987===DUF1775	H	G	W
2546360252	LFLEISCH_09312	Uncharacterized protein YcnI	2545824676	Listeria fleischmannii LU2006-1			200	pfam07987===DUF1775	H	E	W
2546375379	H480_09188	Uncharacterized protein YcnI	2545824680	Amycolatopsis vancoresmycina DSM 44592			254	pfam07987===DUF1775	H	E	W
2546390613	H074_12862	Uncharacterized protein YcnI	2545824682	Amycolatopsis decaplanina DSM 44594			257	pfam07987===DUF1775	H	E	W
2546430775	D584_07838	hypothetical protein	2545824690	Ochrobactrum intermedium M86			342	pfam07987===DUF1775<<>>pfam04314===PCuAC	H	G	W
2546445274	BSONL12_13606	Uncharacterized protein YcnI	2545824693	Bacillus sonorensis L12			211	pfam07987===DUF1775	H	E	W
2546567315	GTC6_20790	Uncharacterized protein YcnI	2545824722	Gordonia terrae C-6			247	pfam07987===DUF1775	H	E	W
2546572292	Rrhod_4453	Uncharacterized protein YcnI	2545824723	Rhodococcus rhodnii LMG 5362			223	pfam07987===DUF1775	H	E	W
2546579596	K530_17154	Uncharacterized protein YcnI	2545824724	Streptomyces albulus CCRC 11814			251	pfam07987===DUF1775	H	E	W
2546585718	BTCBT_001733	Uncharacterized protein YcnI	2545824726	Bacillus thuringiensis T01-328			206	pfam07987===DUF1775	H	E	W
2546722770	ADILRU_0779	Domain of unkown function (DUF1775)	2545824763	Leifsonia rubra CMS 76R			157	pfam07987===DUF1775	H	E	-
2546768329	STRAU_6445	uncharacterized protein	2545824776	Streptomyces aurantiacus JA 4570			244	pfam07987===DUF1775	H	E	W
2546771569	STAFG_5429	uncharacterized protein	2545824777	Streptomyces afghaniensis 772			246	pfam07987===DUF1775	H	E	W
2546904589	AzoTTI_01656	Uncharacterized protein YcnI	2546825527	Azospirillum sp. TTI			173	pfam07987===DUF1775	H	G	W
2546934421	N551DRAFT_05246	Uncharacterized protein YcnI	2546825533	Bradyrhizobium sp. URHA0013	bll4879		172	pfam07987===DUF1775	H	G	W
2546950471	CcI6DRAFT_03673	uncharacterized protein	2546825537	Frankia sp. CcI6			237	pfam07987===DUF1775	H	E	W
2546996475	K368DRAFT_2250	hypothetical protein	2546825546	Methylobacterium sp. 10			333	pfam04314===PCuAC<<>>pfam07987===DUF1775	H	G	W
2547098315	K411DRAFT_1646	hypothetical protein	2546826724	Methylobacterium sp. EUR3 AL-11			324	pfam07987===DUF1775<<>>pfam04314===PCuAC	H	G	W
2547120799	K253DRAFT_3147	Uncharacterized protein YcnI	2546826728	Arthrobacter sp. 31Y			244	pfam07987===DUF1775	H	G	W
2547134966	LmonocyFSLDRAFT_01951	Uncharacterized protein YcnI	2547132031	Listeria monocytogenes FSL J1-208	lmo2061		171	pfam07987===DUF1775	H	E	W
2547142404	LmonocFSLDRAFT_01875	Domain of unkown function (DUF1775)	2547132033	Listeria monocytogenes FSL J1-175			86	pfam07987===DUF1775	H	E	-
2547143582	LmonocFSLDRAFT_03065	Domain of unkown function (DUF1775)	2547132033	Listeria monocytogenes FSL J1-175			121	pfam07987===DUF1775	-	-	W
2547160522	SSPNDRAFT_06524	Uncharacterized protein YcnI	2547132038	Saccharopolyspora spinosa NRRL 18395			230	pfam07987===DUF1775	H	E	W
2547206078	BGTDRAFT_00468	Uncharacterized protein YcnI	2547132049	Bacillus subtilis gtP20b	ycnI		204	pfam07987===DUF1775	H	E	W
2547296652	STREPS4DRAFT_05927	Uncharacterized protein YcnI	2547132081	Streptomyces sp. S4			263	pfam07987===DUF1775	H	E	W
2547340846	LMOSADRAFT_02320	Uncharacterized protein YcnI	2547132095	Listeria monocytogenes sv. 4b Scott A	lmo2061		205	pfam07987===DUF1775	H	E	W
2547353012	PPTDRAFT_00377	Uncharacterized protein YcnI	2547132099	Paenibacillus polymyxa N.R. Smith 1105, ATCC 842	ycnI		249	pfam07987===DUF1775	H	E	W
2547369720	MAPCLIJ644DRAFT_03801	Uncharacterized protein YcnI	2547132102	Mycobacterium avium paratuberculosis CLIJ644			155	pfam07987===DUF1775	H	E	W
2547374794	CC61DRAFT_03903	Uncharacterized protein YcnI	2547132103	Chromobacterium sp. C-61			171	pfam07987===DUF1775	H	G	W
2547388684	MGF69DRAFT_01742	Uncharacterized protein YcnI	2547132108	Paenibacillus elgii B69			213	pfam07987===DUF1775	H	E	W
2547406039	TOR3209DRAFT_00589	uncharacterized protein	2547132111	Streptomyces sp. TOR3209			251	pfam07987===DUF1775	H	E	W
2547445954	KIIDRAFT_10470	Uncharacterized protein YcnI	2547132120	Streptomyces lysosuperificus ATCC 31396			247	pfam07987===DUF1775	H	E	W
2547455156	KIIDRAFT_09419	Uncharacterized protein YcnI	2547132120	Streptomyces lysosuperificus ATCC 31396			222	pfam07987===DUF1775	H	E	W
2547464804	KIKDRAFT_07567	Uncharacterized protein YcnI	2547132121	Streptomyces chartreusis NRRL 3882			225	pfam07987===DUF1775	H	E	W
2547468380	KIMDRAFT_00537	uncharacterized protein	2547132122	Streptomyces chartreusis NRRL 12338			246	pfam07987===DUF1775	H	E	W
2547507306	GYSDRAFT_03545	Uncharacterized protein YcnI	2547132131	Bacillus vallismortis DV1-F-3	ycnI		205	pfam07987===DUF1775	H	E	W
2547533881	PSHGDRAFT_01063	Uncharacterized protein YcnI	2547132139	Paenibacillus senegalensis JC66			214	pfam07987===DUF1775	H	E	W
2547541105	KQIDRAFT_03167	Uncharacterized protein YcnI	2547132140	Paenibacillus peoriae KCTC 3763			251	pfam07987===DUF1775	H	E	W
2547554778	NoneDRAFT_03060	Domain of unkown function (DUF1775)	2547132143	Streptomyces acidiscabies 84-104			230	pfam07987===DUF1775	H	E	W
2547555775	NoneDRAFT_04059	uncharacterized protein	2547132143	Streptomyces acidiscabies 84-104			245	pfam07987===DUF1775	H	E	W
2547558776	NoneDRAFT_07067	Uncharacterized protein YcnI	2547132143	Streptomyces acidiscabies 84-104			225	pfam07987===DUF1775	H	E	W
2547583393	HGBMDRAFT_03114	Uncharacterized protein YcnI	2547132151	Brevibacillus massiliensis phR			221	pfam07987===DUF1775	H	E	W
2547590803	HGCMDRAFT_00714	Uncharacterized protein YcnI	2547132154	Cellulomonas massiliensis JC225			239	pfam07987===DUF1775	H	E	W
2547630011	MW1DRAFT_01616	Uncharacterized protein YcnI	2547132164	Bacillus cereus F			206	pfam07987===DUF1775	H	E	W
2547658772	MI198DRAFT_00260	Domain of unkown function (DUF1775)	2547132171	Mycobacterium intracellulare M.i.198			123	pfam07987===DUF1775	H	E	-
2547658773	MI198DRAFT_00261	Domain of unkown function (DUF1775)	2547132171	Mycobacterium intracellulare M.i.198			99	pfam07987===DUF1775	-	-	W
2547679879	WYKDRAFT_04979	Uncharacterized protein YcnI	2547132175	Bacillus psychrosaccharolyticus ATCC 23296			228	pfam07987===DUF1775	H	E	W
2547682342	D514DRAFT_02435	Uncharacterized protein YcnI	2547132176	Microbacterium sp. UCD-TDU			227	pfam07987===DUF1775	H	G	W
2547724492	H489DRAFT_02141	Uncharacterized protein YcnI	2547132189	Curtobacterium flaccumfaciens UCD-AKU			244	pfam07987===DUF1775	H	G	W
2547740427	J443DRAFT_04088	hypothetical protein	2547132193	Methylobacterium sp. L2-4			324	pfam04314===PCuAC<<>>pfam07987===DUF1775	H	G	W
2547768853	OPAGDRAFT_05920	Uncharacterized protein YcnI	2547132199	Rhodococcus opacus PD630			222	pfam07987===DUF1775	H	E	W
2547773834	AUSI98DRAFT_00924	Uncharacterized protein YcnI	2547132201	Bacillus subtilis subtilis AUSI98	ycnI		204	pfam07987===DUF1775	H	E	W
2547797481	BATRMSDRAFT_02732	Uncharacterized protein YcnI	2547132205	Bacillus atrophaeus ATCC 9372-1			206	pfam07987===DUF1775	H	E	W
2547886021	BATRDET3DRAFT_02788	Uncharacterized protein YcnI	2547132222	Bacillus atrophaeus Detrick-3			206	pfam07987===DUF1775	H	E	W
2547896200	BATRDET2DRAFT_00495	Uncharacterized protein YcnI	2547132225	Bacillus atrophaeus Detrick-2			206	pfam07987===DUF1775	H	E	W
2547902624	BATRDET1DRAFT_02714	Uncharacterized protein YcnI	2547132226	Bacillus atrophaeus Detrick-1			206	pfam07987===DUF1775	H	E	W
2547904921	BATR722DRAFT_00776	Uncharacterized protein YcnI	2547132227	Bacillus atrophaeus ATCC 9372-2			206	pfam07987===DUF1775	H	E	W
2547910617	BATR132DRAFT_02289	Uncharacterized protein YcnI	2547132228	Bacillus atrophaeus 1013-2			206	pfam07987===DUF1775	H	E	W
2547915316	BATR131DRAFT_02859	Uncharacterized protein YcnI	2547132229	Bacillus atrophaeus 1013-1			206	pfam07987===DUF1775	H	E	W
2547920049	BATR8222DRAFT_03379	Uncharacterized protein YcnI	2547132230	Bacillus atrophaeus globigii ATCC 49822-2			206	pfam07987===DUF1775	H	E	W
2547924201	BATR8221DRAFT_03317	Uncharacterized protein YcnI	2547132231	Bacillus atrophaeus globigii ATCC 49822-1			206	pfam07987===DUF1775	H	E	W
2547981309	BATRDRAFT_00176	Uncharacterized protein YcnI	2547132246	Bacillus atrophaeus Dugway			206	pfam07987===DUF1775	H	E	W
2548025199	BAC51NDRAFT_02451	Uncharacterized protein YcnI	2547132257	Bacillus atrophaeus BACI051-N			206	pfam07987===DUF1775	H	E	W
2548040079	SFGR64ADRAFT_00228	hypothetical protein	2547132261	Sinorhizobium fredii GR64			325	pfam07987===DUF1775<<>>pfam04314===PCuAC	H	G	W
2548040602	SFGR64ADRAFT_00753	Uncharacterized protein YcnI	2547132261	Sinorhizobium fredii GR64			176	pfam07987===DUF1775	H	G	W
2548047496	BAC51EDRAFT_01027	Uncharacterized protein YcnI	2547132262	Bacillus atrophaeus BACI051-E			206	pfam07987===DUF1775	H	E	W
2548058374	SEA486DRAFT_01874	Uncharacterized protein YcnI	2547132265	Staphylococcus warneri A487			196	pfam07987===DUF1775	H	E	W
2548169847	NSCA4DRAFT_01649	Domain of unkown function (DUF1775)	2547132290	Neisseria sicca 4320			150	pfam07987===DUF1775	H	N	F
2548257790	SPPCDRAFT_06622	Uncharacterized protein YcnI	2547132312	Streptomyces sp. PP-C42			263	pfam07987===DUF1775	H	E	W
2548501375	ARADN35DRAFT_04531	Uncharacterized protein YcnI	2547132374	Acidovorax radicis N35			186	pfam07987===DUF1775	H	G	W
2548506296	ARADN35VDRAFT_04338	Uncharacterized protein YcnI	2547132375	Acidovorax radicis N35v			186	pfam07987===DUF1775	H	G	W
2548517709	MAPPT144DRAFT_00874	Uncharacterized protein YcnI	2547132379	Mycobacterium avium paratuberculosis Pt144			150	pfam07987===DUF1775	H	E	W
2548525011	MAPPT145DRAFT_03158	Domain of unkown function (DUF1775)	2547132380	Mycobacterium avium paratuberculosis Pt145			137	pfam07987===DUF1775	H	E	-
2548692335	NONO_c00720	Uncharacterized protein YcnI	2547132424	Nocardia nova SH22a			221	pfam07987===DUF1775	H	E	W
2548693909	NONO_c16460	Uncharacterized protein YcnI	2547132424	Nocardia nova SH22a			216	pfam07987===DUF1775	H	E	W
2548794068	LMEGDRAFT_02059	Uncharacterized protein YcnI	2547132487	Listeria monocytogenes FSL J2-003	lmo2061		219	pfam07987===DUF1775	H	E	W
2548835824	N442DRAFT_3030	Uncharacterized protein YcnI	2547132509	Bacillus sp. CC120222-01	ycnI		204	pfam07987===DUF1775	H	E	W
2548976730	IOEDRAFT_01568	Uncharacterized protein YcnI	2548876526	Bacillus coagulans XZL4			204	pfam07987===DUF1775	H	E	W
2549001236	IQUDRAFT_02970	Uncharacterized protein YcnI	2548876531	Mycobacterium avium paratuberculosis ATCC 19698			145	pfam07987===DUF1775	H	E	W
2549010373	IQ9DRAFT_06757	Uncharacterized protein YcnI	2548876532	Paenibacillus riograndensis SBR5			223	pfam07987===DUF1775	H	E	W
2549363188	KE5DRAFT_00158	Uncharacterized protein YcnI	2548876681	Mycobacterium avium paratuberculosis 1281			172	pfam07987===DUF1775	H	E	W
2549368515	KE7DRAFT_00133	Uncharacterized protein YcnI	2548876682	Mycobacterium avium paratuberculosis JTC 1285			171	pfam07987===DUF1775	H	E	W
2549374763	KEADRAFT_00973	Uncharacterized protein YcnI	2548876683	Mycobacterium avium paratuberculosis DT 3			172	pfam07987===DUF1775	H	E	W
2549379800	KECDRAFT_01078	Uncharacterized protein YcnI	2548876684	Mycobacterium avium paratuberculosis Env 210			173	pfam07987===DUF1775	H	E	W
2549388743	KEEDRAFT_05082	Uncharacterized protein YcnI	2548876685	Mycobacterium avium avium DT 78			171	pfam07987===DUF1775	H	E	W
2549391738	KEGDRAFT_02436	Uncharacterized protein YcnI	2548876686	Mycobacterium avium avium Env 77			229	pfam07987===DUF1775	H	E	W
2549394561	NoneDRAFT_00225	Copper-binding protein CopC (methionine-rich)	2548876687	Mycobacterium avium paratuberculosis JQ6			307	pfam04234===CopC<<>>pfam07987===DUF1775	H	E	W
2549619198	KKODRAFT_02022	Uncharacterized protein YcnI	2548876742	Bacillus anthracis Heroin Ba4599			206	pfam07987===DUF1775	H	E	W
2549736722	BPUDRAFT_00512	Uncharacterized protein YcnI	2548876763	Bacillus altitudinis S-1	ycnI		204	pfam07987===DUF1775	H	E	W
2549763207	GYQDRAFT_00494	Uncharacterized protein YcnI	2548876769	Bacillus subtilis spizizenii DV1-B-1			207	pfam07987===DUF1775	H	E	W
2549803558	OEADRAFT_05077	Uncharacterized protein YcnI	2548876779	Bacillus megaterium NCT-2 GCA_000334875.1			211	pfam07987===DUF1775	H	E	W
2549806112	O5SDRAFT_00519	Uncharacterized protein YcnI	2548876781	Staphylococcus haemolyticus R1P1			202	pfam07987===DUF1775	H	E	W
2549820152	KEIDRAFT_02405	Uncharacterized protein YcnI	2548876784	Rhodococcus erythropolis XP			222	pfam07987===DUF1775	H	E	W
2549834282	MYSDRAFT_05177	Uncharacterized protein YcnI	2548876786	Brevibacillus brevis FJAT-0809-GLX			207	pfam07987===DUF1775	H	E	W
2549868737	WG8DRAFT_00503	Domain of unkown function (DUF1775)	2548876793	Paenibacillus sp. Aloe-11			170	pfam07987===DUF1775	-	-	W
2549886760	KIEDRAFT_01821	Uncharacterized protein YcnI	2548876797	Leucobacter chromiiresistens JG 31			242	pfam07987===DUF1775	H	E	W
2549893464	MFORDRAFT_05471	Uncharacterized protein YcnI	2548876798	Mycolicibacterium mageritense JR2009			232	pfam07987===DUF1775	H	E	W
2549937928	NoneDRAFT_04020	Domain of unkown function (DUF1775)	2548876809	Sphingomonas sp. PAMC 26621			83	pfam07987===DUF1775	-	-	W
2549939211	NoneDRAFT_00629	Uncharacterized protein YcnI	2548876810	Salinibacterium amurskyense PAMC 21357			246	pfam07987===DUF1775	H	E	W
2549958385	MYGDRAFT_00507	hypothetical protein	2548876814	Rhizobium phaseoli Ch24-10			329	pfam07987===DUF1775<<>>pfam04314===PCuAC	H	G	W
2549963605	MYGDRAFT_05737	Uncharacterized protein YcnI	2548876814	Rhizobium phaseoli Ch24-10			175	pfam07987===DUF1775	H	G	W
2549976393	O3QDRAFT_00094	Uncharacterized protein YcnI	2548876818	Streptomyces somaliensis DSM 40738			233	pfam07987===DUF1775	H	E	W
2550112966	UWIDRAFT_02908	Uncharacterized protein YcnI	2548876851	Bacillus cereus LCT-BC244			206	pfam07987===DUF1775	H	E	W
2550297414	Q5SDRAFT_06515	Uncharacterized protein YcnI	2548876908	Salinispora arenicola ATCC BAA-917			240	pfam07987===DUF1775	H	E	W
2550298680	Q51DRAFT_00631	Uncharacterized protein YcnI	2548876909	Salinispora arenicola CNT-088			245	pfam07987===DUF1775	H	E	W
2550307039	Q7KDRAFT_00393	hypothetical protein	2548876913	Ochrobactrum anthropi CTS-325			342	pfam07987===DUF1775<<>>pfam04314===PCuAC	H	G	W
2550323366	OOSDRAFT_02726	hypothetical protein	2548876917	Brucella melitensis 16M13W			334	pfam07987===DUF1775<<>>pfam04314===PCuAC	H	G	W
2550325886	OOQDRAFT_02063	hypothetical protein	2548876918	Brucella melitensis 16M1W			334	pfam04314===PCuAC<<>>pfam07987===DUF1775	H	G	W
2550354450	UUKDRAFT_04264	Uncharacterized protein YcnI	2548876926	Mycobacteroides abscessus M172			222	pfam07987===DUF1775	H	E	W
2550359170	UUIDRAFT_03664	Uncharacterized protein YcnI	2548876927	Mycobacteroides abscessus abscessus 159			222	pfam07987===DUF1775	H	E	W
2550364465	UUMDRAFT_04025	Uncharacterized protein YcnI	2548876928	Mycobacteroides abscessus 115			222	pfam07987===DUF1775	H	E	W
2550366134	QWGDRAFT_00684	Uncharacterized protein YcnI	2548876929	Paenibacillus polymyxa OSY-DF	ycnI		249	pfam07987===DUF1775	H	E	W
2550587461	Q53DRAFT_06274	Uncharacterized protein YcnI	2548876971	Salinispora pacifica CNT-133			187	pfam07987===DUF1775	H	E	W
2550591206	Q5QDRAFT_02655	Uncharacterized protein YcnI	2548876972	Salinispora pacifica CNS-143			181	pfam07987===DUF1775	H	E	W
2550616964	SDELPHDRAFT_00642	Uncharacterized protein YcnI	2548876978	Staphylococcus delphini 8086			203	pfam07987===DUF1775	H	E	W
2550624275	SINTDRAFT_01152	Uncharacterized protein YcnI	2548876980	Staphylococcus intermedius NCTC 11048			203	pfam07987===DUF1775	H	E	W
2550666040	BELKANIIDRAFT_08102	Uncharacterized protein YcnI	2548876987	Bradyrhizobium elkanii 587			175	pfam07987===DUF1775	H	G	W
2550739335	KE9DRAFT_00862	Uncharacterized protein YcnI	2548877002	Mycobacterium avium paratuberculosis 4B			179	pfam07987===DUF1775	H	E	W
2550754503	OOODRAFT_03142	hypothetical protein	2548877005	Brucella melitensis bv. 1 16M			334	pfam04314===PCuAC<<>>pfam07987===DUF1775	H	G	W
2550790132	UWGDRAFT_00979	Domain of unkown function (DUF1775)	2548877013	Streptomyces sulphureus L180			243	pfam07987===DUF1775	H	E	W
2550803310	Y7EDRAFT_01765	Uncharacterized protein YcnI	2548877017	Bacillus bingmayongensis FJAT-13831			211	pfam07987===DUF1775	H	E	W
2550811073	W9SDRAFT_00028	Uncharacterized protein YcnI	2548877019	Bacillus licheniformis 10-1-A	ycnI		214	pfam07987===DUF1775	H	E	W
2550816933	W9UDRAFT_01298	Uncharacterized protein YcnI	2548877020	Bacillus licheniformis 5-2-D	ycnI		214	pfam07987===DUF1775	H	E	W
2550820419	NoneDRAFT_00397	hypothetical protein	2548877021	Brucella suis 019			334	pfam07987===DUF1775<<>>pfam04314===PCuAC	H	G	W
2550825236	Y79DRAFT_01642	Uncharacterized protein YcnI	2548877022	Bacillus siamensis KCTC 13613			203	pfam07987===DUF1775	H	E	W
2550875946	Y1SDRAFT_04881	Uncharacterized protein YcnI	2548877034	Mycobacteroides abscessus M156			222	pfam07987===DUF1775	H	E	W
2550877577	UUODRAFT_01416	Uncharacterized protein YcnI	2548877035	Mycobacteroides abscessus M154			222	pfam07987===DUF1775	H	E	W
2550880956	UUGDRAFT_00066	Uncharacterized protein YcnI	2548877036	Mycobacteroides abscessus M24			222	pfam07987===DUF1775	H	E	W
2550888649	Y1EDRAFT_02101	Uncharacterized protein YcnI	2548877037	Mycobacteroides abscessus M148			222	pfam07987===DUF1775	H	E	W
2550896671	Y1IDRAFT_04459	Uncharacterized protein YcnI	2548877038	Mycobacteroides abscessus M152			222	pfam07987===DUF1775	H	E	W
2550905233	NoneDRAFT_06118	Domain of unkown function (DUF1775)	2548877040	Paenibacillus sonchi X19-5			96	pfam07987===DUF1775	H	E	-
2550910608	Y1CDRAFT_03851	Uncharacterized protein YcnI	2548877041	Mycobacteroides abscessus M139			222	pfam07987===DUF1775	H	E	W
2551005472	A11WDRAFT_00532	Uncharacterized protein YcnI	2548877063	Staphylococcus hominis hominis ZBW5			203	pfam07987===DUF1775	H	E	W
2551022190	Y1MDRAFT_01486	Uncharacterized protein YcnI	2548877067	Staphylococcus capitis QN1			198	pfam07987===DUF1775	H	E	W
2551673801	WYMDRAFT_03531	Uncharacterized protein YcnI	2551306083	Microbacterium yannicii PS01			235	pfam07987===DUF1775	H	G	W
2551674213	SM5A14DRAFT_00191	hypothetical protein	2551306084	Sinorhizobium meliloti 5A14	SMc01242		326	pfam04314===PCuAC<<>>pfam07987===DUF1775	H	G	W
2551679655	SM5A14DRAFT_05645	Uncharacterized protein YcnI	2551306084	Sinorhizobium meliloti 5A14			176	pfam07987===DUF1775	H	G	W
2551680365	SM5A14DRAFT_06360	hypothetical protein	2551306084	Sinorhizobium meliloti 5A14	SMc01242		326	pfam07987===DUF1775<<>>pfam04314===PCuAC	H	G	W
2551687026	SMAE608DRAFT_04142	hypothetical protein	2551306085	Sinorhizobium meliloti AE608H	SMc01242		326	pfam04314===PCuAC<<>>pfam07987===DUF1775	H	G	W
2551689883	SMAE608DRAFT_07007	Uncharacterized protein YcnI	2551306085	Sinorhizobium meliloti AE608H			176	pfam07987===DUF1775	H	G	W
2551691875	SMAK11DRAFT_01698	Uncharacterized protein YcnI	2551306086	Sinorhizobium meliloti AK11			176	pfam07987===DUF1775	H	G	W
2551693472	SMAK11DRAFT_03297	hypothetical protein	2551306086	Sinorhizobium meliloti AK11	SMc01242		326	pfam04314===PCuAC<<>>pfam07987===DUF1775	H	G	W
2551702054	SMA643DRAFT_04893	hypothetical protein	2551306087	Sinorhizobium meliloti A0643DD	SMc01242		326	pfam04314===PCuAC<<>>pfam07987===DUF1775	H	G	W
2551704772	SMA643DRAFT_07618	Uncharacterized protein YcnI	2551306087	Sinorhizobium meliloti A0643DD			176	pfam07987===DUF1775	H	G	W
2551705288	NoneDRAFT_00279	Uncharacterized protein YcnI	2551306088	Bacillus coagulans NRS 609, DSM 1, ATCC 7050			204	pfam07987===DUF1775	H	E	W
2551712381	SM1A42DRAFT_04154	hypothetical protein	2551306089	Sinorhizobium meliloti 1A42	SMc01242		321	pfam07987===DUF1775<<>>pfam04314===PCuAC	H	G	W
2551713455	SM1A42DRAFT_05232	Uncharacterized protein YcnI	2551306089	Sinorhizobium meliloti 1A42	SMa1200		176	pfam07987===DUF1775	H	G	W
2551723138	SMA641DRAFT_07463	hypothetical protein	2551306090	Sinorhizobium meliloti A0641M	SMc01242		326	pfam07987===DUF1775<<>>pfam04314===PCuAC	H	G	W
2551724190	SMA641DRAFT_08521	Uncharacterized protein YcnI	2551306090	Sinorhizobium meliloti A0641M			176	pfam07987===DUF1775	H	G	W
2551729366	SMC431DRAFT_05164	hypothetical protein	2551306091	Sinorhizobium meliloti C0431A	SMc01242		326	pfam07987===DUF1775<<>>pfam04314===PCuAC	H	G	W
2551729593	SMC431DRAFT_05391	Uncharacterized protein YcnI	2551306091	Sinorhizobium meliloti C0431A	SMa1200		176	pfam07987===DUF1775	H	G	W
2551735211	SMAK75DRAFT_03561	Uncharacterized protein YcnI	2551306092	Sinorhizobium meliloti AK75			176	pfam07987===DUF1775	H	G	W
2551738880	SMAK75DRAFT_07237	hypothetical protein	2551306092	Sinorhizobium meliloti AK75	SMc01242		315	pfam04314===PCuAC<<>>pfam07987===DUF1775	H	G	W
2551742725	SMC438DRAFT_03437	Uncharacterized protein YcnI	2551306093	Sinorhizobium meliloti C0438LL			176	pfam07987===DUF1775	H	G	W
2551745471	SMC438DRAFT_06188	hypothetical protein	2551306093	Sinorhizobium meliloti C0438LL	SMc01242		326	pfam04314===PCuAC<<>>pfam07987===DUF1775	H	G	W
2551764078	A477DRAFT_01271	Uncharacterized protein YcnI	2551306098	Arthrobacter sp. M2012083			244	pfam07987===DUF1775	H	G	W
2551772231	A360DRAFT_05101	Uncharacterized protein YcnI	2551306099	Bacillus endophyticus 2102			207	pfam07987===DUF1775	H	E	W
2551786078	A921DRAFT_01470	Uncharacterized protein YcnI	2551306103	Bacillus subtilis Hal1	ycnI		204	pfam07987===DUF1775	H	E	W
2551818209	MBR4DRAFT_01885	Uncharacterized protein YcnI	2551306110	Microbacterium barkeri 2011-R4			224	pfam07987===DUF1775	H	G	W
2551833545	A918DRAFT_01195	Uncharacterized protein YcnI	2551306113	Pseudochrobactrum sp. AO18b			181	pfam07987===DUF1775	H	G	W
2551845200	A919DRAFT_03369	hypothetical protein	2551306115	Ochrobactrum anthropi 60a			333	pfam07987===DUF1775<<>>pfam04314===PCuAC	H	G	W
2551847001	A920DRAFT_00278	Uncharacterized protein YcnI	2551306116	Microbacterium sp. AO20a11			224	pfam07987===DUF1775	H	G	W
2551882150	A154DRAFT_03636	Uncharacterized protein YcnI	2551306124	Bacillus amyloliquefaciens amyloliquefaciens DC-12			203	pfam07987===DUF1775	H	E	W
2551895797	A949DRAFT_06224	Uncharacterized protein YcnI	2551306127	Streptomyces sp. AA1529			240	pfam07987===DUF1775	H	E	W
2551926062	BN85DRAFT_03169	hypothetical protein	2551306133	Pseudaminobacter salicylatoxidans KCT001			333	pfam04314===PCuAC<<>>pfam07987===DUF1775	H	G	W
2551973540	Y19DRAFT_02191	Uncharacterized protein YcnI	2551306143	Streptomyces sp. SS			257	pfam07987===DUF1775	H	E	W
2551981605	UUEDRAFT_02851	Uncharacterized protein YcnI	2551306144	Mycobacteroides abscessus bolletii M18			222	pfam07987===DUF1775	H	E	W
2551989061	BN32DRAFT_01887	hypothetical protein	2551306146	Afipia birgiae 34632			347	pfam07987===DUF1775<<>>pfam04314===PCuAC	H	G	W
2551996636	SMH1DRAFT_00807	hypothetical protein	2551306148	Sinorhizobium meliloti H1	SMc01242		326	pfam04314===PCuAC<<>>pfam07987===DUF1775	H	G	W
2551998442	SMH1DRAFT_02620	Uncharacterized protein YcnI	2551306148	Sinorhizobium meliloti H1	SMa1200		176	pfam07987===DUF1775	H	G	W
2552022186	B215DRAFT_01689	Uncharacterized protein YcnI	2551306152	Sphingomonas sp. ATCC 31555			175	pfam07987===DUF1775	H	G	W
2552030230	NoneDRAFT_02198	Uncharacterized protein YcnI	2551306154	Nocardia higoensis NBRC 100133			245	pfam07987===DUF1775	H	E	W
2552034480	NoneDRAFT_00024	Uncharacterized protein YcnI	2551306155	Nocardia niigatensis NBRC 100131			217	pfam07987===DUF1775	H	E	W
2552042362	NoneDRAFT_00112	Uncharacterized protein YcnI	2551306156	Nocardia asiatica NBRC 100129			219	pfam07987===DUF1775	H	E	W
2552048984	NoneDRAFT_06743	Uncharacterized protein YcnI	2551306156	Nocardia asiatica NBRC 100129			218	pfam07987===DUF1775	H	E	W
2552050384	NoneDRAFT_08143	Uncharacterized protein YcnI	2551306156	Nocardia asiatica NBRC 100129			222	pfam07987===DUF1775	H	E	W
2552050574	NoneDRAFT_00091	Uncharacterized protein YcnI	2551306157	Nocardia cyriacigeorgica NBRC 100375			228	pfam07987===DUF1775	H	E	W
2552058340	NoneDRAFT_00041	Uncharacterized protein YcnI	2551306159	Nocardia brevicatena NBRC 12119			219	pfam07987===DUF1775	H	E	W
2552065226	NoneDRAFT_00023	Uncharacterized protein YcnI	2551306160	Nocardia pneumoniae NBRC 100136			219	pfam07987===DUF1775	H	E	W
2552071337	NoneDRAFT_06141	Uncharacterized protein YcnI	2551306160	Nocardia pneumoniae NBRC 100136			218	pfam07987===DUF1775	H	E	W
2552072109	NoneDRAFT_00062	Uncharacterized protein YcnI	2551306161	Nocardia testacea NBRC 100365			216	pfam07987===DUF1775	H	E	W
2552079024	NoneDRAFT_00048	Uncharacterized protein YcnI	2551306162	Nocardia thailandica NBRC 100428			219	pfam07987===DUF1775	H	E	W
2552082144	NoneDRAFT_03173	Uncharacterized protein YcnI	2551306162	Nocardia thailandica NBRC 100428			216	pfam07987===DUF1775	H	E	W
2552085569	NoneDRAFT_06604	Uncharacterized protein YcnI	2551306162	Nocardia thailandica NBRC 100428			222	pfam07987===DUF1775	H	E	W
2552085866	NoneDRAFT_00178	Uncharacterized protein YcnI	2551306163	Nocardia exalbida NBRC 100660			219	pfam07987===DUF1775	H	E	W
2552088835	NoneDRAFT_03152	Uncharacterized protein YcnI	2551306163	Nocardia exalbida NBRC 100660			220	pfam07987===DUF1775	H	E	W
2552093461	B311DRAFT_00877	Uncharacterized protein YcnI	2551306164	Streptomyces sp. AA0539			253	pfam07987===DUF1775	H	E	W
2552097897	NoneDRAFT_00068	Uncharacterized protein YcnI	2551306165	Nocardia carnea NBRC 14403			218	pfam07987===DUF1775	H	E	W
2552104860	NoneDRAFT_00035	Uncharacterized protein YcnI	2551306166	Nocardia tenerifensis NBRC 101015			218	pfam07987===DUF1775	H	E	W
2552115923	NoneDRAFT_01681	Uncharacterized protein YcnI	2551306167	Nocardia terpenica NBRC 100888			215	pfam07987===DUF1775	H	E	W
2552125983	NoneDRAFT_00041	Uncharacterized protein YcnI	2551306168	Nocardia araoensis NBRC 100135			218	pfam07987===DUF1775	H	E	W
2552128810	NoneDRAFT_02873	Uncharacterized protein YcnI	2551306168	Nocardia araoensis NBRC 100135			232	pfam07987===DUF1775	H	E	W
2552135674	NoneDRAFT_02405	Uncharacterized protein YcnI	2551306169	Nocardia paucivorans NBRC 100373			244	pfam07987===DUF1775	H	E	W
2552138832	NoneDRAFT_00098	Uncharacterized protein YcnI	2551306170	Nocardia abscessus NBRC 100374			222	pfam07987===DUF1775	H	E	W
2552146775	NoneDRAFT_00067	Uncharacterized protein YcnI	2551306171	Nocardia brasiliensis NBRC 14402			217	pfam07987===DUF1775	H	E	W
2552154992	NoneDRAFT_00051	Uncharacterized protein YcnI	2551306172	Nocardia takedensis NBRC 100417			232	pfam07987===DUF1775	H	E	W
2552155356	NoneDRAFT_00415	Uncharacterized protein YcnI	2551306172	Nocardia takedensis NBRC 100417			222	pfam07987===DUF1775	H	E	W
2552162352	NoneDRAFT_00028	Uncharacterized protein YcnI	2551306173	Nocardia cerradoensis NBRC 101014			218	pfam07987===DUF1775	H	E	W
2552166491	NoneDRAFT_04174	Uncharacterized protein YcnI	2551306173	Nocardia cerradoensis NBRC 101014			220	pfam07987===DUF1775	H	E	W
2552168217	NoneDRAFT_05903	Uncharacterized protein YcnI	2551306173	Nocardia cerradoensis NBRC 101014			252	pfam07987===DUF1775	H	E	W
2552171755	B326DRAFT_02148	hypothetical protein	2551306174	Brucella abortus BCB034			334	pfam07987===DUF1775<<>>pfam04314===PCuAC	H	G	W
2552180609	NoneDRAFT_00320	Uncharacterized protein YcnI	2551306177	Nocardia transvalensis NBRC 15921			214	pfam07987===DUF1775	H	E	W
2552195484	B328DRAFT_02613	hypothetical protein	2551306179	Brucella melitensis M5-10			334	pfam07987===DUF1775<<>>pfam04314===PCuAC	H	G	W
2552196139	NoneDRAFT_00053	Uncharacterized protein YcnI	2551306180	Nocardia concava NBRC 100430			213	pfam07987===DUF1775	H	E	W
2552196492	NoneDRAFT_00406	Uncharacterized protein YcnI	2551306180	Nocardia concava NBRC 100430			231	pfam07987===DUF1775	H	E	W
2552206178	B324DRAFT_01510	hypothetical protein	2551306181	Brucella suis BCB032			334	pfam07987===DUF1775<<>>pfam04314===PCuAC	H	G	W
2552208160	B323DRAFT_00238	hypothetical protein	2551306182	Brucella melitensis BCB028			334	pfam04314===PCuAC<<>>pfam07987===DUF1775	H	G	W
2552211190	NoneDRAFT_00041	Uncharacterized protein YcnI	2551306183	Nocardia veterana NBRC 100344			221	pfam07987===DUF1775	H	E	W
2552214995	NoneDRAFT_03853	Uncharacterized protein YcnI	2551306183	Nocardia veterana NBRC 100344			220	pfam07987===DUF1775	H	E	W
2552218914	B321DRAFT_01521	hypothetical protein	2551306184	Brucella canis BCB018			334	pfam07987===DUF1775<<>>pfam04314===PCuAC	H	G	W
2552223064	B330DRAFT_02512	hypothetical protein	2551306185	Brucella abortus 104M			334	pfam07987===DUF1775<<>>pfam04314===PCuAC	H	G	W
2552226472	B329DRAFT_02755	hypothetical protein	2551306186	Brucella suis S2-30			334	pfam07987===DUF1775<<>>pfam04314===PCuAC	H	G	W
2552233127	B320DRAFT_01928	hypothetical protein	2551306188	Brucella suis BCB025			334	pfam07987===DUF1775<<>>pfam04314===PCuAC	H	G	W
2552236464	B325DRAFT_02016	hypothetical protein	2551306189	Brucella melitensis BCB033			334	pfam07987===DUF1775<<>>pfam04314===PCuAC	H	G	W
2552245178	B327DRAFT_01600	hypothetical protein	2551306191	Brucella abortus BCB013			334	pfam04314===PCuAC<<>>pfam07987===DUF1775	H	G	W
2552246923	NoneDRAFT_00062	Uncharacterized protein YcnI	2551306192	Nocardia vinacea NBRC 16497			218	pfam07987===DUF1775	H	E	W
2552257214	B322DRAFT_00840	hypothetical protein	2551306193	Brucella abortus BCB027			334	pfam04314===PCuAC<<>>pfam07987===DUF1775	H	G	W
2552750756	B557DRAFT_01368	Uncharacterized protein YcnI	2551306353	Staphylococcus cohnii AL1			194	pfam07987===DUF1775	H	E	W
2552755742	R1101DRAFT_03689	Uncharacterized protein YcnI	2551306354	Rhodococcus sp. R1101			225	pfam07987===DUF1775	H	E	W
2552778321	B552DRAFT_03790	Uncharacterized protein YcnI	2551306360	Cupriavidus sp. BIS7			175	pfam07987===DUF1775	H	G	W
2552781249	B384DRAFT_01338	Uncharacterized protein YcnI	2551306361	Arthrobacter sp. TB 23			245	pfam07987===DUF1775	H	E	W
2552800289	B392DRAFT_02164	Uncharacterized protein YcnI	2551306366	Burkholderia pyrrocinia CH-67			180	pfam07987===DUF1775	H	G	W
2552826840	B555DRAFT_03420	Uncharacterized protein YcnI	2551306372	Roseomonas sp. B5			166	pfam07987===DUF1775	H	G	W
2552876256	C208DRAFT_00408	Uncharacterized protein YcnI	2551306385	Bacillus cellulasensis BA06	ycnI		204	pfam07987===DUF1775	H	E	W
2552901045	C288DRAFT_01532	hypothetical protein	2551306391	Brucella melitensis bv. 3 128			334	pfam07987===DUF1775<<>>pfam04314===PCuAC	H	G	W
2552909892	C379DRAFT_02510	Uncharacterized protein YcnI	2551306393	Bacillus subtilis S1-4	ycnI		204	pfam07987===DUF1775	H	E	W
2552914828	C291DRAFT_02452	hypothetical protein	2551306394	Brucella abortus bv. 1 134			334	pfam04314===PCuAC<<>>pfam07987===DUF1775	H	G	W
2552922121	C400DRAFT_02600	Uncharacterized protein YcnI	2551306396	Paenibacillus sp. ICGEB2008	ycnI		249	pfam07987===DUF1775	H	E	W
2552947667	C775DRAFT_01400	Domain of unkown function (DUF1775)	2551306403	Staphylococcus epidermidis 12142587			127	pfam07987===DUF1775	H	E	-
2552970381	C290DRAFT_02180	hypothetical protein	2551306409	Brucella melitensis bv. 1 133			334	pfam07987===DUF1775<<>>pfam04314===PCuAC	H	G	W
2553000830	C721DRAFT_00636	Uncharacterized protein YcnI	2551306415	Staphylococcus sp. E463			195	pfam07987===DUF1775	H	E	W
2553018227	C401DRAFT_05309	Uncharacterized protein YcnI	2551306418	Bacillus sp. WBUNB001_A			206	pfam07987===DUF1775	H	E	W
2553037444	NoneDRAFT_00157	Uncharacterized protein YcnI	2551306423	Mycolicibacterium septicum DSM 44393			216	pfam07987===DUF1775	H	E	W
2553111208	C287DRAFT_01366	hypothetical protein	2551306452	Brucella canis 118			334	pfam04314===PCuAC<<>>pfam07987===DUF1775	H	G	W
2553141581	C893DRAFT_01448	Uncharacterized protein YcnI	2551306459	Bacillus coagulans H-1			204	pfam07987===DUF1775	H	E	W
2553158967	D498DRAFT_00883	Uncharacterized protein YcnI	2551306463	Mycobacteroides abscessus 9808			222	pfam07987===DUF1775	H	E	W
2553198622	C895DRAFT_02414	hypothetical protein	2551306471	Methylobacterium sp. MB200			364	pfam07987===DUF1775<<>>pfam04314===PCuAC	H	G	W
2553236003	C747DRAFT_03314	Uncharacterized protein YcnI	2551306480	Parageobacillus caldoxylosilyticus CIC9			218	pfam07987===DUF1775	H	E	W
2553247905	D428DRAFT_02075	Uncharacterized protein YcnI	2551306484	Bacillus anthracis Carbosap			206	pfam07987===DUF1775	H	E	W
2553253728	D828DRAFT_02078	Uncharacterized protein YcnI	2551306485	Bacillus thuringiensis DAR 81934			206	pfam07987===DUF1775	H	E	W
2553276017	NoneDRAFT_04183	Uncharacterized protein YcnI	2551306489	Cellulosimicrobium cellulans LMG 16121			190	pfam07987===DUF1775	H	G	W
2553276037	NoneDRAFT_04203	Uncharacterized protein YcnI	2551306489	Cellulosimicrobium cellulans LMG 16121			282	pfam07987===DUF1775	H	G	W
2553276395	F505DRAFT_00298	Uncharacterized protein YcnI	2551306490	Azospirillum brasilense FP2			179	pfam07987===DUF1775	H	G	W
2553297018	C650DRAFT_00559	Uncharacterized protein YcnI	2551306495	Bacillus licheniformis CGMCC 3963	ycnI		214	pfam07987===DUF1775	H	E	W
2553314718	D829DRAFT_04307	Uncharacterized protein YcnI	2551306498	Paenibacillus sp. PAMC 26794			258	pfam07987===DUF1775	H	E	W
2553336095	D602DRAFT_01977	Uncharacterized protein YcnI	2551306505	Bacillus anthracis 3154			206	pfam07987===DUF1775	H	E	W
2553341457	D603DRAFT_01979	Uncharacterized protein YcnI	2551306506	Bacillus anthracis 3166			206	pfam07987===DUF1775	H	E	W
2553352514	F765DRAFT_02307	hypothetical protein	2551306508	Brucella melitensis 043			334	pfam04314===PCuAC<<>>pfam07987===DUF1775	H	G	W
2553384999	D430DRAFT_02231	Uncharacterized protein YcnI	2551306518	Bacillus sp. WBUNB009			196	pfam07987===DUF1775	H	E	W
2553393019	D434DRAFT_02291	Uncharacterized protein YcnI	2551306519	Bacillus sp. WBUNB004			206	pfam07987===DUF1775	H	E	W
2553403344	G118DRAFT_00937	Uncharacterized protein YcnI	2551306521	Paraburkholderia kururiensis M130			190	pfam07987===DUF1775	H	G	W
2553421474	I5EDRAFT_02456	Uncharacterized protein YcnI	2551306524	Curtobacterium sp. B18			241	pfam07987===DUF1775	H	G	W
2553442352	OOEDRAFT_03032	hypothetical protein	2551306529	Brucella melitensis S66			334	pfam04314===PCuAC<<>>pfam07987===DUF1775	H	G	W
2553487844	I5ODRAFT_02403	hypothetical protein	2551306540	Methylobacterium sp. B34			324	pfam04314===PCuAC<<>>pfam07987===DUF1775	H	G	W
2553508170	G155DRAFT_01717	Uncharacterized protein YcnI	2551306544	Mycobacterium sp. VKM Ac-1817D			221	pfam07987===DUF1775	H	E	W
2553515553	I5YDRAFT_02751	Domain of unkown function (DUF1775)	2551306545	Herbaspirillum sp. B501			129	pfam07987===DUF1775	-	-	W
2553545347	I5GDRAFT_01774	Uncharacterized protein YcnI	2551306559	Microbacterium sp. B19			245	pfam07987===DUF1775	H	E	W
2553553699	I5IDRAFT_00204	Domain of unkown function (DUF1775)	2551306562	Microbacterium sp. B24			138	pfam07987===DUF1775	-	-	W
2553565567	D827DRAFT_00871	hypothetical protein	2551306565	Pseudacidovorax intermedius NH-1			295	pfam04314===PCuAC<<>>pfam07987===DUF1775	H	A	W
2553583444	H464DRAFT_02135	Uncharacterized protein YcnI	2551306570	Listeria monocytogenes serotype 1/2a NCCP No. 15743	lmo2061		205	pfam07987===DUF1775	H	E	W
2553889626	MABCFDRAFT_00161	Uncharacterized protein YcnI	2551306647	Mycobacteroides abscessus CF			222	pfam07987===DUF1775	H	E	W
2553935289	I53DRAFT_05209	hypothetical protein	2551306656	Methylobacterium sp. B1			324	pfam04314===PCuAC<<>>pfam07987===DUF1775	H	G	W
2553972603	SBDDRAFT_00578	Uncharacterized protein YcnI	2551306667	Streptomyces bottropensis ATCC 25435			243	pfam07987===DUF1775	H	E	W
2553974056	SBDDRAFT_02038	Domain of unkown function (DUF1775)	2551306667	Streptomyces bottropensis ATCC 25435			146	pfam07987===DUF1775	-	-	W
2553976318	SBDDRAFT_04304	uncharacterized protein	2551306667	Streptomyces bottropensis ATCC 25435			248	pfam07987===DUF1775	H	E	W
2553982243	I59DRAFT_02340	Uncharacterized protein YcnI	2551306668	Curtobacterium sp. B8			239	pfam07987===DUF1775	H	G	W
2553991170	I5MDRAFT_04224	Uncharacterized protein YcnI	2551306670	Rhodopseudomonas sp. B29			168	pfam07987===DUF1775	H	G	W
2554164075	BaLi_c05000	Uncharacterized protein YcnI	2551306715	Bacillus licheniformis 9945A	ycnI		214	pfam07987===DUF1775	H	E	W
2554247533	I502DRAFT_03412	hypothetical protein	2554235003	Agrobacterium tumefaciens WRT31			329	pfam07987===DUF1775<<>>pfam04314===PCuAC	H	G	W
2554257567	J116DRAFT_01860	Uncharacterized protein YcnI	2554235005	Streptomyces violaceusniger SPC6			246	pfam07987===DUF1775	H	E	W
2554263699	M5ICDCDRAFT_02290	hypothetical protein	2554235006	Brucella melitensis M5			334	pfam07987===DUF1775<<>>pfam04314===PCuAC	H	G	W
2554315557	H065DRAFT_03111	Uncharacterized protein YcnI	2554235018	Paenibacillus sp. A9			248	pfam07987===DUF1775	H	E	W
2554325463	H742DRAFT_02043	uncharacterized protein	2554235020	Streptomyces sp. FXJ7.023			246	pfam07987===DUF1775	H	E	W
2554334238	D420DRAFT_03557	Uncharacterized protein YcnI	2554235021	Bacillus coagulans XZL9			204	pfam07987===DUF1775	H	E	W
2554422239	K646DRAFT_00802	Uncharacterized protein YcnI	2554235036	Bacillus subtilis PS216	ycnI		204	pfam07987===DUF1775	H	E	W
2554676819	K789DRAFT_00047	Uncharacterized protein YcnI	2554235101	Arthrobacter sp. TB 26			167	pfam07987===DUF1775	H	G	W
2554684798	L324DRAFT_03511	Uncharacterized protein YcnI	2554235102	Amycolatopsis orientalis DSM 40040			254	pfam07987===DUF1775	H	E	W
2554702799	L236DRAFT_00250	Uncharacterized protein YcnI	2554235106	Bacillus mojavensis RRC 101	ycnI		206	pfam07987===DUF1775	H	E	W
2554710259	K667DRAFT_03530	Uncharacterized protein YcnI	2554235107	Bacillus velezensis SPZ1			203	pfam07987===DUF1775	H	E	W
2554736896	L145DRAFT_03287	Uncharacterized protein YcnI	2554235114	Bacillus velezensis			203	pfam07987===DUF1775	H	E	W
2554747368	L086DRAFT_00874	Uncharacterized protein YcnI	2554235118	Staphylococcus epidermidis UC7032			195	pfam07987===DUF1775	H	E	W
2554921489	L942DRAFT_05218	Uncharacterized protein YcnI	2554235156	Amycolatopsis orientalis DSM 43388			249	pfam07987===DUF1775	H	E	W
2554928043	L943DRAFT_03174	Uncharacterized protein YcnI	2554235157	Amycolatopsis orientalis DSM 46075			249	pfam07987===DUF1775	H	E	W
2555168423	M516DRAFT_01610	Uncharacterized protein YcnI	2554235215	Brevibacillus thermoruber 423			216	pfam07987===DUF1775	H	E	W
2555189879	M570DRAFT_01704	Uncharacterized protein YcnI	2554235219	Bacillus cereus LCT-BC25			206	pfam07987===DUF1775	H	E	W
2555226198	M571DRAFT_02904	Uncharacterized protein YcnI	2554235226	Bacillus cereus LCT-BC235			206	pfam07987===DUF1775	H	E	W
2555241085	D368DRAFT_03667	Uncharacterized protein YcnI	2554235229	Paenibacillus lentimorbus NRRL B-30488			203	pfam07987===DUF1775	H	E	W
2555266856	M654DRAFT_04115	Uncharacterized protein YcnI	2554235235	Bacillus sp. NSP9.1			209	pfam07987===DUF1775	H	E	W
2555271467	M661DRAFT_04027	Uncharacterized protein YcnI	2554235236	Bacillus sp. SB47	ycnI		214	pfam07987===DUF1775	H	E	W
2555470799	M960DRAFT_03616	Uncharacterized protein YcnI	2554235283	Bacillus safensis VK	ycnI		204	pfam07987===DUF1775	H	E	W
2555482473	N415DRAFT_05106	Uncharacterized protein YcnI	2554235286	Mycobacterium sp. UM_CSW			210	pfam07987===DUF1775	H	E	W
2555490199	N414DRAFT_06613	Uncharacterized protein YcnI	2554235287	Mycobacterium sp. UM_RHS			154	pfam07987===DUF1775	H	E	W
2555495680	N419DRAFT_05348	Uncharacterized protein YcnI	2554235288	Mycobacterium sp. UM_WWY			231	pfam07987===DUF1775	H	E	W
2555500818	N416DRAFT_02867	Uncharacterized protein YcnI	2554235289	Mycobacterium sp. UM_WGJ			225	pfam07987===DUF1775	H	E	W
2555736819	MAP4_3690	Uncharacterized protein YcnI	2554235361	Mycobacterium avium paratuberculosis MAP4			210	pfam07987===DUF1775	H	E	W
2555758911	B446_18775	uncharacterized protein	2554235367	Streptomyces collinus Tu 365			247	pfam07987===DUF1775	H	E	W
2555761234	B446_30290	Uncharacterized protein YcnI	2554235367	Streptomyces collinus Tu 365			247	pfam07987===DUF1775	H	E	W
2555768656	BN418_2479	Uncharacterized protein YcnI	2554235372	Listeria monocytogenes La111	lmo2061		201	pfam07987===DUF1775	H	E	W
2555771877	BN419_2484	Uncharacterized protein YcnI	2554235373	Listeria monocytogenes N53-1	lmo2061		164	pfam07987===DUF1775	-	E	W
2555783280	B737_0092	Uncharacterized protein YcnI	2554235376	Amycolatopsis mediterranei RB			255	pfam07987===DUF1775	H	E	W
2555806929	AFR_20340	Uncharacterized protein YcnI	2554235379	Actinoplanes friuliensis DSM 7358			242	pfam07987===DUF1775	H	E	W
2555807752	AFR_24485	Uncharacterized protein YcnI	2554235379	Actinoplanes friuliensis DSM 7358			226	pfam07987===DUF1775	H	A	W
2555807938	AFR_25420	Domain of unkown function (DUF1775)	2554235379	Actinoplanes friuliensis DSM 7358			308	pfam07987===DUF1775	D	T	-
2555838694	SFUL_3636	Uncharacterized protein YcnI	2554235391	Streptomyces fulvissimus DSM 40593			270	pfam07987===DUF1775	H	E	W
2555850307	I653_02005	Uncharacterized protein YcnI	2554235394	Bacillus subtilis subtilis BAB-1	ycnI		204	pfam07987===DUF1775	H	E	W
2555899501	L083_3912	Uncharacterized protein YcnI	2554235409	Actinoplanes sp. N902-109			256	pfam07987===DUF1775	H	E	W
2555900153	L083_4563	Uncharacterized protein YcnI	2554235409	Actinoplanes sp. N902-109			249	pfam07987===DUF1775	H	E	W
2555900507	L083_4917	Domain of unkown function (DUF1775)	2554235409	Actinoplanes sp. N902-109			272	pfam07987===DUF1775	D	T	-
2556774286	O159_26590	Uncharacterized protein YcnI	2554235749	Leifsonia xyli cynodontis DSM 46306			244	pfam07987===DUF1775	H	E	W
2556789117	BOHSU_04685	Uncharacterized protein YcnI	2554235754	Bradyrhizobium sp. OHSU_III			175	pfam07987===DUF1775	H	G	W
2556932869	X809_01855	Uncharacterized protein YcnI	2556921003	Paenibacillus polymyxa CR1	ycnI		247	pfam07987===DUF1775	H	E	W
2556942259	N535DRAFT_03665	hypothetical protein	2556921005	Variovorax sp. URHB0020			299	pfam04314===PCuAC<<>>pfam07987===DUF1775	H	A	W
2556994415	N552DRAFT_02851	Uncharacterized protein YcnI	2556921017	Geodermatophilaceae bacterium URHB0062			248	pfam07987===DUF1775	H	E	W
2557086582	PlluDRAFT_01058	Domain of unkown function (DUF1775)	2556921037	Pseudonocardia sp. (68x-115x bin L1)			84	pfam07987===DUF1775	-	-	W
2557111799	N522DRAFT_05024	Uncharacterized protein YcnI	2556921041	Paenibacillus sp. URHA0014			208	pfam07987===DUF1775	H	E	W
2557116667	N549DRAFT_03228	Uncharacterized protein YcnI	2556921042	Mesorhizobium sp. URHC0008	mll3324		172	pfam07987===DUF1775	H	G	W
2557125275	N536DRAFT_05015	Uncharacterized protein YcnI	2556921043	Mycobacterium sp. URHB0044			230	pfam07987===DUF1775	H	E	W
2557395755	Q329DRAFT_02202	Uncharacterized protein YcnI	2556921092	Brochothrix thermosphacta DSM 20171			208	pfam07987===DUF1775	H	E	W
2557403575	N524DRAFT_01585	Uncharacterized protein YcnI	2556921095	Staphylococcus sp. URHA0057			195	pfam07987===DUF1775	H	E	W
2557409601	C560DRAFT_02280	Uncharacterized protein YcnI	2556921097	Arthrobacter sp. 9MFCol3.1			245	pfam07987===DUF1775	H	E	W
2557415370	N543DRAFT_03205	Uncharacterized protein YcnI	2556921099	Geodermatophilaceae bacterium URHA0031			241	pfam07987===DUF1775	H	E	W
2557418081	N667DRAFT_00924	Uncharacterized protein YcnI	2556921100	Anoxybacillus tepidamans PS2			216	pfam07987===DUF1775	H	E	W
2557460449	N553DRAFT_1127	Uncharacterized protein YcnI	2556921112	Cellulomonas sp. URHE0023			236	pfam07987===DUF1775	H	E	W
2557464643	Q335DRAFT_1307	Uncharacterized protein YcnI	2556921113	Brackiella oedipodis DSM 13743			197	pfam07987===DUF1775	H	G	W
2558250147	ANG1_02383	Uncharacterized protein YcnI	2556921661	Leisingera sp. ANG1			176	pfam07987===DUF1775	H	G	W
2558284819	P893DRAFT_1651	Uncharacterized protein YcnI	2556921670	Listeria monocytogenes Lm21045	lmo2061		205	pfam07987===DUF1775	H	E	W
2558288057	P892DRAFT_1837	Uncharacterized protein YcnI	2556921671	Listeria monocytogenes Lm25180	lmo2061		205	pfam07987===DUF1775	H	E	W
2558337987	Y900_0110095	Uncharacterized protein YcnI	2558309009	Mycolicibacterium aromaticivorans JS19b1			230	pfam07987===DUF1775	H	E	W
2558338803	Y900_0114230	Uncharacterized protein YcnI	2558309009	Mycolicibacterium aromaticivorans JS19b1			230	pfam07987===DUF1775	H	E	W
2558515764	U471_03850	Uncharacterized protein YcnI	2558309054	Bacillus amyloliquefaciens CC178			203	pfam07987===DUF1775	H	E	W
2558533066	STP1_0871	Uncharacterized protein YcnI	2558309060	Staphylococcus pasteuri SP1			196	pfam07987===DUF1775	H	E	W
2558571743	Btoyo_4494	Uncharacterized protein YcnI	2558309069	Bacillus toyonensis BCT-7112			206	pfam07987===DUF1775	H	E	W
2558597176	U712_02045	Uncharacterized protein YcnI	2558309080	Bacillus subtilis PY79	ycnI		204	pfam07987===DUF1775	H	E	W
2558613679	U722_02130	Uncharacterized protein YcnI	2558309083	Bacillus amyloliquefaciens LFB112			203	pfam07987===DUF1775	H	E	W
2558631435	V910_101913	hypothetical protein	2558309086	Brucella ceti TE10759-12			334	pfam07987===DUF1775<<>>pfam04314===PCuAC	H	G	W
2558675849	M031DRAFT_1559	Uncharacterized protein YcnI	2558309101	Microbacterium sp. UNC423CL45Tsu			227	pfam07987===DUF1775	H	G	W
2558677583	Q344DRAFT_0279	hypothetical protein	2558309102	Pseudooceanicola nanhaiensis DSM 18065			326	pfam07987===DUF1775<<>>pfam04314===PCuAC	H	G	W
2558684524	BU28DRAFT_00511	hypothetical protein	2558309104	Paracoccus yeei ATCC BAA-599			317	pfam07987===DUF1775<<>>pfam04314===PCuAC	H	G	W
2558692438	BT98DRAFT_03328	Uncharacterized protein YcnI	2558309106	Roseomonas mucosa ATCC BAA-692			166	pfam07987===DUF1775	H	G	W
2558858970	N520DRAFT_3171	Uncharacterized protein YcnI	2558309151	Intrasporangiaceae bacterium URHB0013			265	pfam07987===DUF1775	H	E	W
2558868221	B077DRAFT_08140	hypothetical protein	2558860100	Sinorhizobium sp. PC2			328	pfam07987===DUF1775<<>>pfam04314===PCuAC	H	G	W
2558913952	N912DRAFT_08409	Domain of unkown function (DUF1775)	2558860112	Pseudonocardia acaciae DSM 45401			229	pfam07987===DUF1775	H	E	W
2558914043	N912DRAFT_08500	Uncharacterized protein YcnI	2558860112	Pseudonocardia acaciae DSM 45401			259	pfam07987===DUF1775	H	E	W
2558993383	N548DRAFT_01148	Uncharacterized protein YcnI	2558860141	Micromonosporaceae bacterium URHE0070			224	pfam07987===DUF1775	H	E	W
2559029718	N540DRAFT_1492	Uncharacterized protein YcnI	2558860160	Solirubrobacterales bacterium URHD0059			253	pfam07987===DUF1775	H	E	W
2559083726	A16R_19730	Uncharacterized protein YcnI	2558860177	Bacillus anthracis A16R			206	pfam07987===DUF1775	H	E	W
2559103938	SEVCU107_2216	Domain of unkown function (DUF1775)	2558860186	Staphylococcus epidermidis VCU109			89	pfam07987===DUF1775	H	E	-
2559278791	A16_19510	Uncharacterized protein YcnI	2558860236	Bacillus anthracis A16			206	pfam07987===DUF1775	H	E	W
2559294664	I501DRAFT_01343	hypothetical protein	2558860242	Agrobacterium tumefaciens P4			329	pfam07987===DUF1775<<>>pfam04314===PCuAC	H	G	W
2559299007	C660_02290	Uncharacterized protein YcnI	2558860243	Alcaligenes sp. HPC1271			178	pfam07987===DUF1775	H	G	W
2559325179	N007_09380	Uncharacterized protein YcnI	2558860250	Alicyclobacillus acidoterrestris ATCC 49025			223	pfam07987===DUF1775	H	E	W
2559339433	BEST7003_0395	Uncharacterized protein YcnI	2558860255	Bacillus subtilis BEST7003	ycnI		204	pfam07987===DUF1775	H	E	W
2559344541	X971_1418	hypothetical protein	2558860256	Agrobacterium tumefaciens LBA4213 (Ach5)			329	pfam07987===DUF1775<<>>pfam04314===PCuAC	H	G	W
2559393712	AX24_08135	Uncharacterized protein YcnI	2558860271	Listeria monocytogenes WSLC1042	lmo2061		205	pfam07987===DUF1775	H	E	W
2559396019	AX10_04545	Uncharacterized protein YcnI	2558860272	Listeria monocytogenes WSLC1001	lmo2061		205	pfam07987===DUF1775	H	E	W
2559400313	AX25_10900	Uncharacterized protein YcnI	2558860273	Listeria ivanovii WSLC3009			205	pfam07987===DUF1775	H	E	W
2559423098	KUTGDRAFT_00694	Uncharacterized protein YcnI	2558860280	Kutzneria sp. 744			205	pfam07987===DUF1775	H	E	W
2559427918	KUTGDRAFT_05523	Uncharacterized protein YcnI	2558860280	Kutzneria sp. 744			258	pfam07987===DUF1775	H	E	W
2559431359	KUTGDRAFT_08970	Uncharacterized protein YcnI	2558860280	Kutzneria sp. 744			464	pfam07987===DUF1775	H	E	W
2559432528	KUTGDRAFT_10140	Uncharacterized protein YcnI	2558860280	Kutzneria sp. 744			246	pfam07987===DUF1775	H	E	W
2559432560	KUTGDRAFT_10172	Uncharacterized protein YcnI	2558860280	Kutzneria sp. 744			239	pfam07987===DUF1775	H	E	W
2559596551	G3A_13975	Uncharacterized protein YcnI	2558860351	Bacillus sp. 17376			216	pfam07987===DUF1775	H	E	W
2560019093	BAVI_03889	Uncharacterized protein YcnI	2558860475	Bacillus vireti LMG 21834			214	pfam07987===DUF1775	H	E	W
2560023219	BAVI_24678	Uncharacterized protein YcnI	2558860475	Bacillus vireti LMG 21834			216	pfam07987===DUF1775	H	E	W
2561414750	N550DRAFT_2661	Uncharacterized protein YcnI	2558860968	Mesorhizobium sp. URHB0007			172	pfam07987===DUF1775	H	G	W
2561466460	T424DRAFT_00603	hypothetical protein	2558860983	Rhizobium undicola ATCC 700741			330	pfam07987===DUF1775<<>>pfam04314===PCuAC	H	G	W
2561474257	T413DRAFT_04640	Uncharacterized protein YcnI	2558860984	Streptomyces sp. CNB632			254	pfam07987===DUF1775	H	E	W
2561481322	T328DRAFT_05061	Uncharacterized protein YcnI	2558860985	Streptomyces sp. CNX435			284	pfam07987===DUF1775	H	E	W
[truncated: 8,649 more rows]

## Sheet: Metadata-1.00Network
Metadata for DUF1775 Sequences in 100% Network
SUID	Amino Acid Sequence Length (aa)	Class	Description	Diseases	GenBank Accession	Gene ID-orig-RepNode	Mono-His Brace Conservation	Gene Product Name	Genome ID	Genome Name	Genus	List of IDs in Rep Node	Locus Tag	Oxygen Requirement	Pfam	Sequence	Sequence Length	shared name	Taxonomy
75	117		643631582		YP_002529624	643631582	__W	hypothetical protein	643348514	Bacillus cereus Q1	Bacillus	zzz5420	BCQ_1905	Facultative	pfam07987===DUF1775	MKTVVWEATGEGILPGQFQRFTFVAKNPDKEQKIAWDAYQQYKDGEIVEWTGDEKAEKPHSFTTIAKGTSLTGEHGEVSSVEKNAGTSNMQLIAIVLSILAIVSSVGTCVFMVRRKK	117	zzz5420	Firmicutes
5026	315		649812520		YP_004082034	649812520	__W	nuclear export factor gle1	649633069	Micromonospora sp. L5	Micromonospora	zzz1317	ML5_2361	Aerobe	pfam07987===DUF1775	MRMIRQGRWAAALLAAVLAGTVGWPGAANAAGVTVTTSPAQVRQGDAIELSVLVPADKPGTRTTRIELTMPADAPIGEVYPLSVPDWAPTITTRTLDQPVPGMHAAELNQVTHSVNWLRMPGTGTGAARLPLGMGPMPATDRLTFTVTQTYDDGTVVRWADPAGGAHPAPTLDLLPPLPGTVTHDGGAGTNGGAHGGHGAAGAPGDAGGAQGGAPGGTAPAAGAADDGPSADLLLGGGLLAGLAGGAAIGWLLSRRRRDTMTLPPDDSPSPDEPAATGRPDTDPRSGSPEPAPAPAADVPATVEPVPAGGARRNA	315	zzz1317	Actinobacteria
1851	218		2501945920			2501945920	__W	Domain of unkown function (DUF1775)	2501939600	Micromonospora sp. L5	Micromonospora	zzz8080	MicromonoL563470	Aerobe	pfam07987===DUF1775	MGTTMRMIRQGRWAAALLAAVLAGTVGWPGAANAAGVTVTTSPAQVRQGDAIELSVLVPADKPGTRTTRIELTMPADAPIGEVYPLSVPDWAPTITTRTLDQPVPGMHAAELNQVTHSVNWLRMPGTGTGAARLPLGMGPMPATDRLTFTVTQTYDDGTVVRWADPAGGAHPAPTLDLLPPLPGTVTHDGGAGTNGGAHGGHGAAGAPGDAGGAQGGA	218	zzz8080	Actinobacteria
4620	262	Alpha	2511957129			2511957129	__W	Uncharacterized protein YcnI	2511231195	Paracoccus denitrificans SD1	Paracoccus	zzzzz48	PDI_1830	Aerobe	pfam07987===DUF1775	MIRIGHGCDGQATQTLRVQLPEGFYNAKPMPKAGWTLETVKGPYAQPFDNHGTPMTEGTREVVWSGGDLQDDWYDEFVIRGTVGADVTPGTVLYFSTVQECADGKEEWIDVTGSKEAQNPAPGVTVVAGKAGHGHGHGAAVGWPTQYEEVTPLCDAVLVDLKFYANLDGRDWNDPHKYLANAGVGTRQVQYTVQPGTYGTFTDPYNVARGVTNPQQMDVPETITLTYPTAGAPVEYAEVPAPSEDYRVAVPAPSTSCRPIPG	262	zzzzz48	Alphaproteobacteria
4847	283	Gamma	2512590532			2512590532	__W	hypothetical protein	2512564004	Methylophaga nitratireducenticrescens JAM1	Methylophaga	zzz1336	Q7A_2693	Facultative	pfam07987===DUF1775	MKTKLLMLAMLVPGMANAQVMLEQNQAESGSYYKGVLTVTQGCDGSTTTAITVDIPEGLQFAQPMPKAGWQVEIVKKPVERPFFRDGIEITEAVRQITWSGNSLHDIHFDEFVFRGRVGVGATSVLYFPVTQKCETGELHWDQIAEEEPVKNTMPKETGPKAVKDLMEDLDELAEDQADQQKAHQHQHGQDTEDAEHAGEHSQPKAHQHKHQHGQSKDEDEAKHIGNHGEPKAHQHQHGQQMEMMKEDDEMDHSAHAGHGQSTLQYPAPFVKVVDGTGEHHHH	283	zzz1336	Gammaproteobacteria
190	157	Betaproteobacteria	2514530882			2514530882	__W	Uncharacterized protein YcnI	2513237334	Acidovorax sp. NO-1	Acidovorax	zzz8059	KYG_15645		pfam07987===DUF1775	MLEYQVAPAGASYKATFKVGHGCGGSPTRQIAVDIPAGMRGARPMPKPGWTLDVQREKLAQPTTSHGRSITEDVVRITWTAKTAEDMLPNAHYDEFVLVATTPAQAGTLYWPVRQACAEGRNDWVDVPAAGQKLSDLKSPAAALEILPTGGGAAHNH	157	zzz8059	Betaproteobacteria
174	152	Alpha	2516756784			2516756784	__W	Uncharacterized protein YcnI	2516653018	Rhodopseudomonas palustris No7	Rhodopseudomonas	zzz9456	RPNo7_03813		pfam07987===DUF1775	RSTRFPYTTLFRSHVSIYVTLQPNEATAGNYFQAAFSVPHGCDGSATLAVRVKIPDGVLSVKPQMKPGWSVDIKTRKIEGEQPKLHGKTITETVDEVTWRGGPLPDNLYDTFGLVMKLPDAAGKTLYFPVVQECEKGVSRWIEIPASGQKSD	152	zzz9456	Alphaproteobacteria
70	111		2517002808			2517002808	__W	Domain of unkown function (DUF1775)	2516653069	Staphylococcus epidermidis G2	Staphylococcus	zzz4108	B638_00335		pfam07987===DUF1775	ITKITWTATDKGIGPHEFIEFPIVVANPKKEGTFKWNATQIYDNGDVVKWTGKEESAHPAPTTTVKKGANPNDTHSDSSQGDSIALWIVAIVAIVISLIALFKQAHPKKFN	111	zzz4108	Firmicutes
5011	312		2517917641			2517917641	__W	Domain of unkown function (DUF1775)	2517572149	Micromonospora sp. CNB394	Micromonospora	zzz8102	C569DRAFT_01317		pfam07987===DUF1775	MRMTRRGRWAAALLAAVLAGAVGWPGAANAAGVTVTTSPAQVRQGDAIQLSVVVPADRPGSRTTRIELTMPSDAPIGEVYPLSVPDWAPTITTRTLDQPIPGMHASELNQVTHSVSWLRMPGTGTGPARLPLGMGPMPATDRLTFTVVQTYDDGTVVRWADPAGGAHPAPTVDLLPPLPGTVTHDGAPGANGAGHGGHGAAGGPGAARGAQSGAAGGAAPVADDGPSADLLLGGGLLAGLAGGAAIGWLLNRRRRDTMTLPHDDSPTPDVPAATGRPDTDPRSDSSEPAPAPAADTPAPLEPVPAGGTRWHA	312	zzz8102	Actinobacteria
132	146		2518248353			2518248353	__W	Domain of unkown function (DUF1775)	2517572239	Streptomyces bottropensis ATCC 25435	Streptomyces	zzz9468	StrboDRAFT_6398		pfam07987===DUF1775	MKGPALKAGEDAEYSVVVRQLPDAKELAFKTLQTYSDGKIDRWIELGEADAGGHGNEAPVLKLKAAAPGAKPVSPSPSESASPSPTATPTPTAEETADSSSPQAADSEKEDEGGLSAGAWIGIGAAILVAIAAVVFAVRRRGETQQ	146	zzz9468	Actinobacteria
118	140		2519687809			2519687809	__W	Domain of unkown function (DUF1775)	2519103153	Bacillus cereus VD014	Bacillus	zzz4124	IIA_01649		pfam07987===DUF1775	MEFQQYEPVPGWKVEEQKDTAGKVKNVVWEATGEGILPGQFQRFTFVAKNPDKEQKIAWDAYQQYKDGEIVEWTGDEKAEKPHSLTTIAKGTSLTGEHGEVSSVEKNEGTSNMQVIAIVLSILAIVSSVSACVFVVRRKK	140	zzz4124	Firmicutes
572	175		2519817100			2519817100	__W	Domain of unkown function (DUF1775)	2519103181	Streptomyces sp. LaPpAH-185	Streptomyces	zzz6812	F609DRAFT_00992		pfam07987===DUF1775	VLPKGIAPADVTLGEAPTGWKLTPTADGYNLAGPALKTGTDAEHQIKVRQLPDVKELAFKTIETYSDGKVSRWIELPTRGEEPEQPAPVLKLKAAAPGARPASPSPSETESAAPSPTPSATPSDASAAASDTGTKAAADDGSSTGVIIGICLAVLAVLGGAVFWLVQRRKATPQD	175	zzz6812	Actinobacteria
1030	199	Alpha	2537818578			2537818578	__W	Copper(I)-binding protein	2537561569	Brucella ovis IntaBari-2006-46-332	Brucella	zzz1473	H721_00049		pfam04314===PCuAC<<>>pfam07987===DUF1775	FPVTQFCGDAASVAWTEIAKDGQNPHDLKHPAPQLRVLAAASTDEHAGHDAMSEHMNHAAMPTKVGDLVITDPSVRAMVPGAKVAGGFLTIANDGKKADKLVSVSAPGVKRVEIHEMTMQDQIMKMRKLEGGLDLPAGKTMQLKSGSYHLMFIEPEHPYEEGETVPVTLEFKKAGKVEINFPVTAKKGQTKDHSEHSSH	199	zzz1473	Alphaproteobacteria
111	137		2545899756			2545899756	__W	Domain of unkown function (DUF1775)	2545824522	Listeria innocua FSL S4-378	Listeria	zzzz198	NT07LI_2836	Facultative	pfam07987===DUF1775	EPVPGWTTTVDKKNSTVTWQTEGNGIEKGQFQRFSFIAKNPSEEGEVAWNAYQYYEDGSIVEWVGAEDSETPHATTKILKDSSKQTTGSHGEMVAGAENTAGDTSESNDNTILLWTALAIGVLALITSILAILSRKK	137	zzzz198	Firmicutes
81	121		2547143582	Food poisoning, Listeriosis		2547143582	__W	Domain of unkown function (DUF1775)	2547132033	Listeria monocytogenes FSL J1-175	Listeria	zzz1494	LmonocFSLDRAFT_03065	Facultative	pfam07987===DUF1775	SNMATEGNGIEKGQFQRFSFIAKNPSEEGEIAWNAYQYYEDGSIVEWVGAEDSETPHATTKIVKESSKSATGSHGEVVAGAENTAGDTSSTGDNTILLWTAVAISVIALITGILAILSRKK	121	zzz1494	Firmicutes
295	170		2549868737			2549868737	__W	Domain of unkown function (DUF1775)	2548876793	Paenibacillus sp. Aloe-11	Paenibacillus	zzz2822	WG8DRAFT_00503	Facultative	pfam07987===DUF1775	DEPVPDWKVATEKDSSGKVTTVTWSAEKDGIQAGQYQRFSFVAQNANQNTEAAWDAFQYYSDGSIVEWTGDEGSNNPHSITKITTEAASEAPAPAADSGHDSAGTAAGHASTGTAQDSTSPAPASNPATEAAPAATAPASSATQTTALVLSMIAVVLGAAAVGIALKRRK	170	zzz2822	Firmicutes
100	129		2553515553			2553515553	__W	Domain of unkown function (DUF1775)	2551306545	Herbaspirillum sp. B501	Herbaspirillum	zzz8230	I5YDRAFT_02751		pfam07987===DUF1775	PGIGQDQFQVFSAVLGPVPDTGHVVLPAVQTYSDGEVVNWSATPDQVAADDTLEPAPVLYINDTPPATGHGASHATATAAPSDDHDMAAASSTDGSAGAALGLSIAALVIGVGGAVLGALAFARRPKKA	129	zzz8230
113	138		2553553699			2553553699	__W	Domain of unkown function (DUF1775)	2551306562	Microbacterium sp. B24	Microbacterium	zzz9590	I5IDRAFT_00204		pfam07987===DUF1775	FELGPGDPLESVTPVDSGVAASVALDVIFSSSAANTSVAFPVLQTCETGSTDWSEVAAEGQTEDDLTSPAPVVAVGAVSTASGDHEHASTTDGDADAHAATTAAAASDADPVARWLSGGALAAAIAALVVALVRRRRA	138	zzz9590	Actinobacteria
135	146		2553974056			2553974056	__W	Domain of unkown function (DUF1775)	2551306667	Streptomyces bottropensis ATCC 25435	Streptomyces	zzz5635	SBDDRAFT_02038		pfam07987===DUF1775	VKGPALKAGEDAEYSVVVRQLPDAKELAFKTLQTYSDGKIDRWIELGEADAGGHGNEAPVLKLKAAAPGAKPVSPSPSESASPSPTATPTPTAEETADSSSPQAADSEKEDEGGLSAGAWIGIGAAILVAIAAVVFAVRRRGETQQ	146	zzz5635	Actinobacteria
116	140		2562775992			2562775992	__W	Domain of unkown function (DUF1775)	2562617041	Arthrobacter sp. AK-YN10	Arthrobacter	zzz9614	M707_20820		pfam07987===DUF1775	MRPSPKHIGQIVYTAQTPLEDGYRAAFEIQVQNPDQAGETLAFPTLQTCEKGETDWAELLTEGLDPHELEAPAPTYTLTAASDTGHVDGTEDPASLEDIAQASQAGDNSTTIPAYTGLAAGLLELALANIALARTCKSAK	140	zzz9614	Actinobacteria
91	126		2563431814			2563431814	__W	Domain of unkown function (DUF1775)	2563366514	Bacillus sp. UNC41MFS5	Bacillus	zzz1560	BR30DRAFT_05194		pfam07987===DUF1775	VEVRPYGLFITQIGEGFSYKTLAKSYQPVSGWKYSDEKDSKGLVKSFTFEATGEGILSGQFQQFTFVGKNPDNATKAAWDAFQYYKDGSIVEWTGDESSQSPHSITDIVAGATEDHHDAKNTNQET	126	zzz1560	Firmicutes
182	155		2567120518			2567120518	__W	Domain of unkown function (DUF1775)	2565956792	Mycobacterium intracellulare 1956	Mycobacterium	zzzz261	I550_5905		pfam07987===DUF1775	MTVALPGVASARTESMPGWTARLDRDAASGAVRSVTWTAAPGGGIAADQFALFRLSVKLPDTDTVSFPATQSYADGTVVKWDQAPLPDGGEPEHPAPMLTLATGPAGSHHHHGTPDQATEPARPHAADNTARLLGGAALVVAALGVAIALIRRRP	155	zzzz261	Actinobacteria
74	115		2567158984			2567158984	__W	Domain of unkown function (DUF1775)	2565956798	Mycobacterium xenopi 4042	Mycobacterium	zzz8260	I553_8829		pfam07987===DUF1775	MPGWTAKLDRDAASGAVRSVTWTAVPNGGIPADQFALFRISLKLPDSDTVTFPATQTYADGSVVKWDEPPLPGGAEPEHPAPGCPSSPGLGAIITPHARCDRADGFGCAAGQQLT	115	zzz8260	Actinobacteria
179	154		2569582719			2569582719	__W	Domain of unkown function (DUF1775)	2568526309	Paenibacillus polymyxa TD94	Paenibacillus	zzz5668	L694DRAFT_05137		pfam07987===DUF1775	GKVITVTWTTEKDGIQAGQYQRFSFVAQNADQNTAAAWDAFQYYSDGSIVEWTGDEGSNNPHSITEITADATSATPAPAADNGHDSAGTAAGHASTDTTKDSSSPAPASNNAVEAAPAASVPASSAAQTTALVLSIIAVVLGAAAVGIALKRRK	154	zzz5668	Firmicutes
72	112		2578528100			2578528100	__W	Domain of unkown function (DUF1775)	2576861491	Kitasatospora cheerisanensis KCTC 2395	Kitasatospora	zzzz282	KCH_16410		pfam07987===DUF1775	MKTPDGWTYTATADGWTVAGPALAPGAAAEYSVKLRQLPATTSVVFKTLVDYSDGHTDRWIEIPQGDSKPEHPAPSSRCAPPRPARPRCPPRRRRAPPPPPRPRRASPPPSP	112	zzzz282	Actinobacteria
2910	240		2595588390			2595588390	__W	hypothetical protein	2593339276	Hwanghaeicola aestuarii DSM 22009	Hwanghaeicola	zzzz311	LX81DRAFT_03229		pfam07987===DUF1775	MIIRFPYLRGTLLASTLIIPSLPAFARITLAESQAAAGRTYRAVLRVADSCDDAATTALRVELHEGVYVAKPMPKAGWKLETLTGPYTTPFDNHGNGVNEGMREIVWSGGKLEDAWYDEFTFRAAIEVEIAPGTDLTIPVAQDCGIITQNWTATITGTADDSTGDHRHDHAAAGPWTIGDLTVEVPFACATLPNAPVSGGFMTVANDGPIDDRLIAATFRDRGGGGDPRGGDGRRCHAQT	240	zzzz311
5019	314		2600540140			2600540140	__W	Domain of unkown function (DUF1775)	2600254989	Micromonospora sp. M42	Micromonospora	zzz4346	Ga0057046_01806	Aerobe	pfam07987===DUF1775	MRMIRQGRWAAALLAAALAGAVSWPGAASAAEVTVTTSPAEVRQGDAIQLSVVVPADRPGTRTTKIELTMPPDAPIGEVYPLSVPDWAPTITTRTLDQPVPGMHAAELNQVTHSVTWLRVPGTGAGAARLPLGMGPMPATDRLTFTVTQTYADGTVVQWADPAGGKHPAPTVDLLPPLPGAMTHNGDPGANGAGTNGGAHGGHGAAGGVQGGVQNGAPNGAPTAGTVDDGPSADLLLGGGLLAGLAGGAAIGWLLSRRRRDAMTLPLDDTTAAPDSRTPPDATATQDSVPRVGNAALESATSEAVTAGTASSRP	314	zzz4346	Actinobacteria
120	141		2619205676			2619205676	__W	Domain of unkown function (DUF1775)	2617271235	Sciscionella sp. SE31	Sciscionella	zzz7040	Ga0055942_10091		pfam07987===DUF1775	LPLRLPQPKREGGLTLTEAPSTVSFTADPGAGTPPGQFQTFWLSLGPLPPDTDVLHLPTEQRYDDGTVVDWATPARPGATEPEHPAPEITLAGVSRPRATAQHAGTGDGTARLLGGLGVGIGVLGLGLAIGVLLRQRRVNR	141	zzz7040
1005	197		2619894039			2619894039	__W	Uncharacterized protein YcnI	2619618892	Cryomorphaceae bacterium EBPR_Bin_448	Cryomorphaceae	zzz7041	Ga0073616_100562		pfam07987===DUF1775	MTPSEAAAGKQVNLSFEIPHGCDGAATTSLVVQIPKGAENVKASPIKGWKAVTSPTTLTWTGGPLPDDQTLEIPFSARLYGKKGNSVMFKVIQKCEGGASTAWIQAEEGGVEPEYPAPAVTLTSTASKPAAAAQQSADQVADADAASTGEPTATXXXXXXESTDEGSDSKTLILIVIAGLAIGTVAGIIVRGRRSRK	197	zzz7041
5010	312		2620379171			2620379171	__W	Domain of unkown function (DUF1775)	2619619011	Micromonospora aurantiaca DSM 45487	Micromonospora	zzz8374	Ga0070615_1732		pfam07987===DUF1775	MRMIRQGRWAAALLAAVLAGTVGWPGAANAAGVTVTTSPAQVRQGDAIELSVLVPADKPGTRTTRIELTMPADAPIGEVYPLSVPDWAPTITTRTLDQPVPGMHAAELNQVTHSVSWLRMPGTGTGAARLPLGMGPMPATDRLTFTVTQTYDDGTVVRWADPAGGAHPAPTLDLLPPLPGTVTHDGGAGTNGGAHGGHGAAGDAGGAQGGAPGGTAPAAGAADDGPSADLLLGGGLLAGLAGGAAIGWLLSRRRRDTMTLPPDDSPSPDEPAATGRPDTDPRSGSPEPAPAPAADVPATVEPVPAGGARRNA	312	zzz8374	Actinobacteria
4863	286		2623212050			2623212050	__W	Domain of unkown function (DUF1775)	2622736513	Micromonospora humi DSM 45647	Micromonospora	zzz4382	Ga0070213_111161		pfam07987===DUF1775	MRMTRQGRWAAALLAAALAGAVGWPGPASAAGVTVTTSPGEVHQGDAIELSVVVPADRPGSRTTKVELTMPADAPIGEVYPLSVPDWAPTITTRTLDRPVAGIHAPELNQVTHAVTWLRVPGGGAGAARLPLGMGPMPATDRLTFTVVQTFADGTVVRWADPAGGAHPAPTVALLPPPQGAATGGGDAGAGGAAHGGHGGVSGGQDGAAPAGATAGGPTTGAADDGPSADLLLGGGLLAGLAGGAAIGWLLSRRRRGTMALPSDPATPTAPRTPDPVTAGSTRPTP	286	zzz4382	Actinobacteria
5015	312		2623295310			2623295310	__W	Domain of unkown function (DUF1775)	2622736534	Micromonospora marina DSM 45555	Micromonospora	zzz5755	Ga0070215_11993		pfam07987===DUF1775	MRMTRRGRWAAALLAAVLAGAVGWPGAANAAGVTVTTSPAQVRQGDAIQLSVVVPADRPGSRTTRIELTMPSDAPIGEVYPLSVPDWAPTITTRTLDQPIPGMHASELNQVTHSVSWLRMPGTGTGPARLPLGMGPMPATDRLTFTVVQTYDDGTVVRWADPAGGAHPAPTVDLLPPLPGTVTHDGAPGANGAGHGGHGAAGGPGAAGGAQGGAAGGAAPVADDGPSADLLLGGGLLAGLAGGAAIGWLLNRRRRDTMTLPHDDSPTPVVPAATGRPDTDPRSDSSEPAPAPAADPPAPLEPVPAGGTRWHA	312	zzz5755	Actinobacteria
4935	300		2623301316			2623301316	__W	Domain of unkown function (DUF1775)	2622736535	Micromonospora sediminicola DSM 45794	Micromonospora	zzz1676	Ga0070622_4549		pfam07987===DUF1775	MRMTRQGRWASALLAAALAGTVGWPGAASAAAGVTVTTSPGEVHQGDAIELSVVVPADRPGTRTTKIELTMPADAPIGEVYPLSVPDWAPTITTRTLDQPVAGIHASELNQVTHAVTWLRVPGGGTGAARLPLGMGPMPATDRLVFTVVQTYADGTVVRWADPAGGAHPAPTVALLPPLSGAVTHGGDAGAGGAAHGGHGAVGGGRDGAAPGGATAGGPTAGATDDGPSPDLLLGGGLLAGLAGGAAIGWLLSRRRRGALTLPPDTADSPAPATDRDADPATDAPASGEPVTAGAPGRRS	300	zzz1676	Actinobacteria
4846	283		2623539968			2623539968	__W	Domain of unkown function (DUF1775)	2622736612	Micromonospora tulbaghiae DSM 45142	Micromonospora	zzz7047	Ga0070562_4874		pfam07987===DUF1775	MRMTRQGRWAAALLAAVLAGAVSWPGAANAAGVTVTTSPAQVRQGDAIELSVLVPADRPGTRTTRIELTMPADAPIGEVYPLSVPDWAPTITTRTLDQPVPGMHAAELNQVTHAVSWLRMPGTGTGPARLPLGMGPMPATDRLTFTVVQTYDDGTVVRWADPAGGAHPAPTVELLPPLPGTVTHDGGAGTNGGAHGGHGAAGGPGAAGGAQGGAAGDAAPAADDGPSADLLLGGGLLAGLAGGAAIGWLLSRRRRDTMTLPHDSNGALEAGEPVTAGAVTARP	283	zzz7047	Actinobacteria
4788	273		2625182521			2625182521	__W	Uncharacterized protein YcnI	2623620609	Micromonospora coxensis DSM 45161	Micromonospora	zzz2996	Ga0070614_5225		pfam07987===DUF1775	MTTTRSGSRRGRTVLVLATAVAGVLGWPGAASAAGVTTTPTQATQGEAVTLRLVVPEQRPGARTEKIEFKLPEDAPVGEVYPLSVDGWAPLMTSRTLDRPVAGIHAPGVTTVTASVVWTRAAGAPTPGPARLSVAMGPLPQTDRMEFEVVQTYSDGTVVRWADRDGGAHPAPTLTLLPAAAGAPAGHPHGGAAGEPGGEPARAAEPATADGDGGGPSADVLLGGGLLIGLGGGALIGWAVSRARHRAEPDDEQPESEPSTDELRPAAEPVGSR	273	zzz2996	Actinobacteria
183	155	Betaproteobacteria	2634945585			2634945585	__W	Uncharacterized protein YcnI	2634166257	Acidovorax-69x (UID4105)	Acidovorax-69x	zzz8414	Ga0081644_11192		pfam07987===DUF1775	MLEYQVANAGGSYKATFRVGHGCGESPTRSIAVTIPAGVEAAKPMPKPGWTIAIEREKLAQPRSDHGKSITEEVRRIRWSANTPADALPGNFYDEFVLQARMPEQAGTIYWPVEQICEQGRMDWTEVPTAGQKLHELKSPAAALELLPAAGGHSH	155	zzz8414	Betaproteobacteria
1568	209	Alpha	2641663013			2641663013	__W	Copper(I)-binding protein	2639763017	Methylobacterium indicum SE2.11	Methylobacterium	zzz4440	Ga0080847_13561		pfam07987===DUF1775<<>>pfam04314===PCuAC	GLTDAVAPGGTVYFPVRQECDGAVADWREVPAAGQSSRDLTSPAPGVRIVAAAAAAPVAAAPGTAPAASTTVKAGDLAITAPWIRATPGGAKVAGGYLEITNTGKEPDRLLAASIPLAARGEVHQMSMDKGVAKMAPVEGGLVIKPGETVALKPGGYHLMFLDLKGPAKAGDTLDGTLTFERAGTVPVRFAVGAIGASAPEAGGGHHHH	209	zzz4440	Alphaproteobacteria
870	185		2661110173			2661110173	__W	Domain of unkown function (DUF1775)	2660238121	Streptomyces griseoplanus NRRL B-3064	Streptomyces	zzz8554	Ga0112459_158714		pfam07987===DUF1775	STFTVQPLPGWTVKVDKTKLAKPLTSDDGQITEAVTRITWTADKSSAIAPGQFQEFNVSLGPLPTDTDSMIFKALQTYDDGQIVRWIDVAKEGQAEPEHPAPVLTLTKAGADGQDATASASAAPASPAAGSDADAGTGSGAGQAQAAGSSGDTTARTLGVVGIVVGVVGAGLGALGLRRRGGSAS	185	zzz8554	Actinobacteria
355	172	Alpha	2676517751			2676517751	__W	Uncharacterized protein YcnI	2675903064	Mesorhizobium muleiense CGMCC 1.11022	Mesorhizobium	zzz8595	Ga0111577_11068		pfam07987===DUF1775	MNNYLLSAGVFFVLGTSAAFAQITLEAQEAAVGSTYKAVLRVPHGCEGKATTAVRVQIPEGVISVKPMPKAGWTLQVKNGRYEKSYQLHGQEVSSGVKEVNWSGGSLPDEFYDEFVFRGTLAADLPAGQTLYFPVVQECEGAAERWIEIPAAGQDEDALEYPAPGLKLAPKQ	172	zzz8595	Alphaproteobacteria
5029	316		2677003996			2677003996	__W	Domain of unkown function (DUF1775)	2675903199	Micromonospora sp. II	Micromonospora	zzz9934	A8711_11185		pfam07987===DUF1775	MRMIRQGRWAAALLAAALAGAVSWPGAASAAGVTVTTSPAEVRQGDAIQLSVVVPADRPGTRTTKIELTMPPDAPIGEVYPLSVPDWAPTITTRTLDQPVPGMHAAELNQVTHSVTWLRVPGTGAGAARLPLGMGPMPATDRLTFTVTQTYADGTVVQWADPAGGKHPAPTVDLLPPLPGTMTHNGDPGANGGAHGGHGAAGGAQGGVQGGAQNGAPNGAPTAGTADDGPSADLLLGGGLLAGLAGGAAIGWLLSRRRRDAMTLPLDDTTAAPDSRTPPDATATQDSVPRVGNAALESATSEAGEPVTAGTASTRP	316	zzz9934	Actinobacteria
115	139		2677018537			2677018537	__W	Domain of unkown function (DUF1775)	2675903201	Cellulosimicrobium sp. CUA896 1kb	Cellulosimicrobium	zzz1871	Ga0130001_13035		pfam07987===DUF1775	VLAAGQPDGWTSEVSDDAVRWEGEPVPDGERAAFTVDVRVTGEVGQSFVLPAEQSCPSGAAHAWTDTDPSGAHPAPSFVATAATLAAPTAPTAPTGAPTVPAGSPTPLAPLVAVVLGVSALAGAGGAWARARWMDRRGG	139	zzz1871	Actinobacteria
950	193		2677126742			2677126742	__W	uncharacterized protein DUF1775	2675903223	Kutzneria buriramensis DSM 45791	Kutzneria	zzz5960	Ga0104555_106147		pfam07987===DUF1775	MPGWTANLTTTTLPKPVHQNNSDVTTAVQTVTWTADAGNQIMPGEFLRFSALAGPLADNVDKLTFKALQTYSNGDVVRWIDPPAADGAPEPEHPAPTLTLVSEDKGNGAARPATTAETPGADLHCTARWLGGGGLVVGILGLALGIVIAARGRRSGTTTSRARPRSLVDQPPSGQTPTTASSWCLRQVPLCWT	193	zzz5960	Actinobacteria
80	119	Alpha	2678934485			2678934485	__W	Domain of unkown function (DUF1775)	2675903688	Mesorhizobium sp. L2C066B000	Mesorhizobium	zzz4609	Ga0123924_11439		pfam07987===DUF1775	VRVQIPEGVIGVKPMPKPGWTLQVKKGKYEKSYQLYGEAVTSGVKEVDWSGGSLPDEFYDEFVFRGTLAADLPAGQKLYFPVVQECDGATTRWIEIPAAGQEEDALEDPAPGLNLLPKK	119	zzz4609	Alphaproteobacteria
119	141		2682600550			2682600550	__W	Domain of unkown function (DUF1775)	2681813030	Rhodococcus erythropolis JCM 9805	Rhodococcus	zzz9951	Ga0128393_10529		pfam07987===DUF1775	VEKDPTSLVAKSVTWTADPGVGIAPGQFQQFVLSAGPLPEQDEVEFKAVQTYSDGNVVNWDQEELADGSEPDKPAPTLTLAASTGDAHGAPSADNTAETSAASEAADSSSDNTARWLGGVGLVLGALGAALGLGALVRSKR	141	zzz9951	Actinobacteria
66	105	Alpha	2707229100			2707229100	__W	Domain of unkown function (DUF1775)	2706794529	Mesorhizobium sp. LNJC405B00	Mesorhizobium	zzz1965	Ga0123901_101684		pfam07987===DUF1775	MPKPGWTLQVKKGKYEKSYQLYGEAVTSGVKEVDWSGGSLPDEFYDEFVFRGTLAADLPAGQKLYFPVVQECDGATTRWIEIPAAGQDEDAMEDPAPGLNLLPKK	105	zzz1965	Alphaproteobacteria
73	114		2731369940			2731369940	__W	Domain of unkown function (DUF1775)	2728369692	Rhodococcus baikonurensis JCM 18801	Rhodococcus	zzzz704	Ga0128325_10351		pfam07987===DUF1775	VEKDPTSLVAKSVTWTADPGVGIAPGQFQQFVLSAGPLPEQDEVEFKAVQTYSDGNVVNWDQEELADGSEPDKPAPTLTLAASTGDAHGAPSADNTAETSAASEASDSSSDNTA	114	zzzz704	Actinobacteria
467	173		2734514347|2734519915			2734514347	__W	Uncharacterized protein YcnI	2734481906	Paenibacillus sp. JCM 9795	Paenibacillus	zzz4794|zzz8806	Ga0128382_106237		pfam07987===DUF1775	MRNSLSAYRRKKNEPTVKVEVKFPLDAVTVSRFEPKPGWKYELTKEGDKISGVIWTATGEGLGPTEFGEFYMQGKVADTATAITWKAYQTYKDGSVVEWVGAEGSDKPASVTKVNAKPAGAAADSHGHTAAPSAGDSPAAASTDGASNTPLYLSIAAVVLSAASLLVSLVRKK	173	zzz4794	Firmicutes
121	141		2734559691|2618564904|2682590706			2734559691	__W	Domain of unkown function (DUF1775)	2734481913	Rhodococcus erythropolis JCM 9803	Rhodococcus	zzz2062|zzz9729|zzzz577	Ga0128392_103974		pfam07987===DUF1775	VEKDPTSLVAKSVTWTADPGVGIAPGQFQQFVLSAGPLPEQDEVEFKAVQTYSDGNVVNWDQEELADGSEPDKPAPTLTLAASTGDAHGAPSADNTAETSAASEASDSSSDNTARWLGGVGLVLGALGAALGLGALVRSKR	141	zzz2062	Actinobacteria
4888	292		2740185851			2740185851	__W	uncharacterized protein DUF1775	2739367903	Micromonospora sp. CNZ285	Micromonospora	zzzz740	Ga0193637_0585		pfam07987===DUF1775	MRMTRQGRWAAASLAAVLAGVVGWPAAAHAAGVTVTTSPAQVRQGDAIELSVLVPADKPGTRTTRIELTMPADAPIGEVYPLSVPDWAPTITTRTLDQPVPGMHAAELNQVTHSVSWLRMPGTGTGAARLPLGMGPMPATDRLTFTVTQTYDDGTVVRWADPAGGAHPAPTLDLLPPLPGTVTHDGGPGAGANGGAHGGHGAAGAPGAAGGAQGGAPGGTAPAAGAADDGPSADLLLGGGLLAGLTGGAAIGWLLSRRRRDTMTLPQDSNDTPDTGTPSDTGEPVTAGAARP	292	zzzz740	Actinobacteria
5064	321		2740522073			2740522073	__W	uncharacterized protein YcnI	2739368068	Plantactinospora sp. CNZ320	Plantactinospora	zzz8822	Ga0193657_1248		pfam07987===DUF1775	MRHRARCWVVALLAAAVAGSTLGAGAATADVTVTPGQAVQGAAAKLTFRVTEDRAPAYTTRIELSMPESAPVAETYPMSDPQWAPRMTMRKVDQTLGGIHHGQVTEVVASIVWTRSGAPAAGGAPAELVVSLGPMPQTDQMTFEVTQTYSDGHVTNWNQPPSDEVPQPDFPAPVLTLAPPPGTDPSAATDPTAVAAPPNGDATADDPDQDSGSLTTGLVVGLILGLTVAAWLYLRRSRPGTGDPDRADAAPASDAATPGTDGAAPGTDGAAPGSGGAAPAADTAAGTTDPASSGTSAGTATSAAPPSERAPSTGRAWRLRE	321	zzz8822
71	111		2743992513			2743992513	__W	uncharacterized protein DUF1775	2740892595	Staphylococcus epidermidis B45679-10	Staphylococcus	zz10149	B1R30_05355		pfam07987===DUF1775	MTKITWTATDKGIGPHEFIEFPIVVANPKKEGTFKWNATQTYDNGDVVKWTGKEDSAHPTPTTTVKKGANPNDTHSDSSQGDSIVLWIVAIVAIVISLIALFKQAHPKKFN	111	zz10149	Firmicutes
5024	315		2753542591|2802586826|648136827			2753542591	__W	uncharacterized protein DUF1775	2751185841	Micromonospora globosa NRRL B-2673	Micromonospora	zzz2117|zzz2380|zzz9403	Ga0163398_10075		pfam07987===DUF1775	MRMIRQGRWAAALLAAVLAGTVGWPGAANAAGVTVTTSPAQVRQGDAIELSVLVPADKPGTRTTRIELTMPADAPIGEVYPLSVPDWAPTITTRTLDQPVPGMHAAELNQVTHSVSWLRMPGTGTGAARLPLGMGPMPATDRLTFTVTQTYDDGTVVRWADPAGGAHPAPTLDLLPPLPGTVTHDGGAGTNGGAHGGHGAAGAPGDAGGAQGGAPGGTAPAAGAADDGPSADLLLGGGLLAGLAGGAAIGWLLSRRRRDTMTLPPDDSPSPDEPAATGRPDTDPRSGSPEPAPAPAADVPATVEPVPAGGARRNA	315	zzz2117	Actinobacteria
278	169		2756643769			2756643769	__W	uncharacterized protein YcnI	2756170239	Chelatococcus asaccharovorans DSM 6462	Chelatococcus	zzz2131	Ga0215681_10676		pfam07987===DUF1775	MMAWATSDFPDPLAPSSVSGRPCDSVNETSRTIAVVSAKTLRPDKATNTVRVRIPDGVIAVKPQPKPGWKLEKVKGKYAKSYDYYGTPTSEGVTEVVWSGGNLADDEYDEFVLRGYLTGDLKADTTLYFPVVQECPDGAAARWIEIPEEGKKADDYEKPAPGLKLVPKK	169	zzz2131
258	168		2767909562			2767909562	__W	uncharacterized protein DUF1775	2767802015	Streptomyces sp. NRRL B-3648	Streptomyces	zzz8895	Ga0161533_121922		pfam07987===DUF1775	VFLPTDHPVLGVLVHPQDGWTAKVTTSRLKTPVKTDDGTVTEAASGITFTAGRIGAGQYEDFTVAIGQLPDGTGWLVFKTLQTYSDGKVARWIEQPAAGGDEPESPAPALRLTAAGAPATTAPAPAPAEASGTSDSTARGLGAAGLAVGVLGLAAAAFALVRGRNARP	168	zzz8895	Actinobacteria
967	195		2768125893			2768125893	__W	uncharacterized protein DUF1775	2767802043	Streptomyces sp. NRRL B-5680	Streptomyces	zzzz823	Ga0163519_10422		pfam07987===DUF1775	VKVEIDFPTDHPIPSVKVAPVPGWTDSIRTTKLATPVHTDDGDITDAVSQVVWTGGQITPGHFQDFTVDLGALPDGTDKVVFKALQTYGDGTVVRWIEEPQAGQPEPKNPAPVLKLTAATPGDSDAPAPGAAAGAKADPTPANTTSTDTAKASGSDSTARALGVAGIVVGVLGTAAGFVLGRRGRGRGTGADASA	195	zzzz823	Actinobacteria
123	143		2768458307			2768458307	__W	uncharacterized protein DUF1775	2767802087	Streptomyces mediolani NRRL WC-3934	Streptomyces	zzz3524	Ga0163572_11830		pfam07987===DUF1775	VAVGKDAACSVAVRQLPDVKTLAFKTLQSYDDGRVNRWVELEKSTGGGQGHSAPVLELQEVAPGTEPLAPSPSASSSVPATPTPSSTPSSEPADPKAKPSDNATAAEEEKDFSLALPIGIVVVVLALAGGLWWFLKRRRTGTA	143	zzz3524	Actinobacteria
2495	232		2768676940			2768676940	__W	uncharacterized protein DUF1775	2767802116	Streptomyces sp. NRRL B-3229	Streptomyces	zzz8912	Ga0163523_102345		pfam07987===DUF1775	MSTARTTLRRTGAATALAAVGVLAAAGIASGHVTVEDFDVAFGQLPDDTGQLVFKTVQTYSDGKTVRWIERAASGDDEPENPAPVLKLTAKDADTADSVPVTAKSAESETLSASSSDSTARGIGVAGLVVGVLGLSAAVFAVLRGRSPGSHPPRSAVAGWDDEVNNRVVGLSPRRRPRTSGSPGSPPPPCSSCVATSRPCRRARHSRPLPEHSGLTAGRVLRAQRTLMKRTS	232	zzz8912	Actinobacteria
104	134		2772284933			2772284933	__W	uncharacterized protein DUF1775	2772190618	Staphylococcus muscae NCTC 13833	Staphylococcus	zzz4942	Ga0226578_111887		pfam07987===DUF1775	VALSTVQPVNGFKHTFKKDNKGNIEKITWTATNKGIGPNEHVDFPIVVANPEESGEFKWKAIQTYKDGTVVRWTDENEKSETPAPVTKVEKADIEHEETPSTGGQTALWIVSILALIVSVVALFKQRNITKTDK	134	zzz4942	Firmicutes
4811	276		2775005002			2775005002	__W	uncharacterized protein YcnI	2773857963	Pseudonocardia autotrophica NRRL B-16064	Pseudonocardia	zzz3558	Ga0162388_102342		pfam07987===DUF1775	MRGFGGAAVPVRCALLMVLTLVGLGMVFAGAAVADVTLTPDHTEAGARDVAVTFRVTNDDPGDPVVALRVDLPTGRPLVDPQASSPAGWQVATTASGIEWTGGPVGSEPVDLVLRVGRMPDGAGPVRFRATQTSRSGAVVEWSDLVVPGRPAPAHTALELPYGAPRPAVPVGGHHDHDQAARDVAAGLPATPSPGATAAWTIGVGVALAVLVALGIRELGKWQAARFAAHRESGGGTAQERQAPDGPVSSGATHPAPSGAGGARDVTPRAERDRSR	276	zzz3558	Actinobacteria
5134	324		2776054960			2776054960	__W	uncharacterized protein YcnI	2775506852	Plantactinospora sp. KBS50	Plantactinospora	zzz4974	Ga0263867_112696		pfam07987===DUF1775	MVLSVLVRGVLAIGAALLGVVLWAGHARADVAVSPDQAIRGDAADLTLRLTEDRPGAYTTRVEVRFPASSPVAEVYPMSVDGWGPQIVTQHVGEPLPGVHQASVTDVVSAITWIRAEPPAEPGPIELVISLGPLPQGERLTMPIVQTYSDGTVVTWADAPGGAHPAASLALVPGTPAAAVGHAGHGGHGTGTGADAAAGSADRPQRPDSPVSPLGVTGQLGVALVGGVVAGGAVGVGYLLLTRRRRDGAGPSGAPAAVPAGPAPGPAAGPGAGPAGGADQDPTGSPGASEDGRPASSGASAAGRTAESGDGRPTVSAGSWRLRD	324	zzz4974
4933	300		2776658305			2776658305	__W	uncharacterized protein DUF1775	2775506993	Micromonospora sp. WMMA2032	Micromonospora	zzz4977	Ga0263554_112301		pfam07987===DUF1775	MRMTRQGRWASALLAAALAGTVGWPGAASAAAGVTVTTSPGEVHQGDAIELSVVVPADRPGTRTTKIELTMPADAPIGEVYPLSVPDWAPTITTRNLDQPVAGIHASELNQVTHAVTWLRVPGGGTGAARLPLGMGPMPATDRLVFTVVQTYADGTVVRWADPAGGAHPAPTVALLPPLSGAVTHGGDAGAGGAAHGGHGAVGGGRDGAAPGGATAGGPAAGATDDGPSADLLLGGGLLAGLAGGAAIGWLLSRRRRGALTLPSDTADSPAPAADRDADPATDAPTSGEPVTAGAPGRRP	300	zzz4977	Actinobacteria
4930	300		2776665087			2776665087	__W	uncharacterized protein DUF1775	2775506994	Micromonospora sp. WMMA1996	Micromonospora	zzz8956	Ga0262678_1013037		pfam07987===DUF1775	MRMTRQGRWASALLAAALAGTVGWPGAASAAAGVTVTTSPGEVHQGDAIELSVVVPADRPGTRTTKIELTMPADAPIGEVYPLSVPDWAPTITTRTLEQPVAGIHASELNQVTHAVTWLRVPGGGTGAARLPLGMGPMPATDRLVFTVVQTYADGTVVRWADPAGGAHPAPTVALLPPLSGAVTHGGDAGAGGAAHGGHGAVGGGRDGAAPGGATAGGPTAGATDDGPSPDLLLGGGLLAGLAGGAAIGWLLSRRRRGALTLPPDTADSPAPATDRDADPATDAPASGEPVTAGAPGRRS	300	zzz8956	Actinobacteria
110	136		2776735246			2776735246	__W	uncharacterized protein DUF1775	2775507010	Arthrobacter sp. Hiyo4	Arthrobacter	zzz3574	Ga0264136_11677		pfam07987===DUF1775	VYTAKAPLEHELRDALVLSVKLPDAAGTTLYFPTLQTCETGQTDWSEIAKDGQDPHSLKAPAPSITITEPASADGHGAASAANTTKTPPTEPAAAVTDSGAVARSWAGLAAGLGGLALGGVAFARSGSKRRQESAT	136	zzz3574	Actinobacteria
117	140		2776895195			2776895195	__W	uncharacterized protein DUF1775	2775507045	Paenibacillus ihuae GD6	Paenibacillus	zzz7580	Ga0128743_11601		pfam07987===DUF1775	NVTIDGNKVSWTATGEGIQAGQFQRFYFTAQNPDTAGDIAWDAYQHYADGSLVQWSGEEGTDSPHSITGIIEAAGSDSHSHGSMDMDMGNGGSMSMDEHNAIMADVDKSTETSPLLYITLGISLLSFLLAAISLLRGKKE	140	zzz7580	Firmicutes
90	126		2777838278			2777838278	__W	uncharacterized protein DUF1775	2775507192	Bacillus sp. AFS041924	Bacillus	zzz2235	Ga0262825_10465		pfam07987===DUF1775	MEIKLHFTSVTWSAQNGGILAGQFQQFVFMVKNPDSEVNGAWDPYQYYKDGSIIEWTGDEKSEAPHSITNIVKDTTVKAEPAKTTKDETVKEDTEKSNSSNTPLVMSIVAAVLSVIALLIAILRKK	126	zzz2235	Firmicutes
88	125		2778002062			2778002062	__W	uncharacterized protein DUF1775	2775507226	Mycobacterium lepraemurium Hawaii	Mycobacterium	zzz7597	Ga0263986_11136		pfam07987===DUF1775	MPTPSAFRATQTYADGTVVKWDQPPLPSGGEPEHPAPMLALAAGPRPATGTPAGPPRPTTPHGCWAAPRWCWPRWASRSPWSADRLYPALNLASARPLGPAGTYTANYRVTSAEATWCRDPGRSG	125	zzz7597	Actinobacteria
3629	245	Gamma	2778871692|2807495618			2778871692	__W	hypothetical protein	2778261097	Methylophaga sp. NP92	Methylophaga	zz10285|zzz9195	Ga0266159_15033		pfam07987===DUF1775	MKTKLLYLAMMIPGLANAQVFLEQTQAESGSYYKGILTVTAGCDGSSTTSITVDIPEGLQFVQPMPKAGWQLEIVKKPVERPFFKDGIEITEAVRQITWSGNSLHDIHFDEFIFRGRVGVGATSVLYFPVIQKCEAGELYWDQIAEVEPVKKTMPETGPQSVIDLMEEMEGLDKEHQNDQAKKSEISSDDDQVKADQHHHGHQMDMTDTADKMDHSAHSGHGQTTLQHPAPFVKVVDGTGDHHHH	245	zz10285	Gammaproteobacteria
4867	286	Gamma	2778903017|2807657174|2807655206			2778903017	__W	hypothetical protein	2778261106	Methylophaga sp. IN5	Methylophaga	zz10286|zzz2440|zzz9201	Ga0266158_10345		pfam07987===DUF1775	MMKNKLLCLAMLIPGLANAQVFLEQTQAESGSYYKGVLAVTAGCDGSGTTRITVDIPEGLQFVQPMPKAGWQLEVVKKPVERPFFKDGVEITEAVRQITWSGNTLSDIHFDEFIFRGRIGVGATSVLTFPVTQKCESGELHWDQIAEATVETRGQVQGQYREMDFEEDELHQQHDEMDQQTDPSGDHSQHKAHQHQHQHGQTKGESEHSVDHSQHKSHQHQHGQAKDETDHSAHQHHHDPQMDMTEEDSEMDHSAHAGHGGHGQSTLQYPAPYVTVVDGTGDHHHH	286	zz10286	Gammaproteobacteria
114	138		2781236598			2781236598	__W	uncharacterized protein DUF1775	2781125622	Streptomyces sp. HB202	Streptomyces	zzz6340	Ga0265260_6173		pfam07987===DUF1775	MPRAPSPSGSCRTAKTLAFKTLQSYDDGRVNRWVELEKSTGGGQGHSAPVLELQEVAPGTEPLAPSPSASSSVPATPTPSSTPSSEPADPKAKPSDNATAAEEEKGFSLALPIGIVVVVLALAGGLWWFLKRRRTGTA	138	zzz6340	Actinobacteria
4949	302		2790079762			2790079762	__W	uncharacterized protein YcnI	2788500266	Plantactinospora sp. BB1	Plantactinospora	zzzz918	Ga0302385_115725		pfam07987===DUF1775	VRHRARCWVVALVAAAVAGTTLGAGAATADVTVTPGQAVQGGAAKLTFRVTEDRAPAYTTKIELSMPESAPVAETYPMSDPQWAPRMTMRKVDQTLGGIHHGQVTEVVASIVWTRAGAPAAGGGPAELVVSLGPMPQTDQMTFAVTQTYSDGHVTNWNQPPSAEVPQPDFPAPVLTLAPPAAATGPTDAAAPGAAAPPDGSAAAEEADPDSGSLTTGLIVGLVLGLTVAAWLYLRRPRPGNAAADRTDAAPAGPDGASGATEPGSPDTSADPAASETSSGTASETSSGERTASGGRAWRLRE	302	zzzz918
4970	303		2790088497			2790088497	__W	uncharacterized protein YcnI	2788500269	Plantactinospora sp. BC1	Plantactinospora	zz10308	Ga0302390_112557		pfam07987===DUF1775	VRHRARCWVVALVAAAVAGTTLGAGAATADVTVTPGQAVQGGAAKLTFRVTEDRAPAYTTKIELSMPESAPVAETYPMSDPQWAPRMTMRKVDQTLGGIHHGQVTEVVASIVWTRAGAPAAGGGPAELVVSLGPMPQTDQMTFAVTQTYSDGHVTNWNQPPSAEVPRPDFPAPVLTLAPPAAATDPTDAAAPGAAAPPDGSAAAEEEADPDSGSLTTGLIVGLVLGLTVAAWLYLRRPRPGNAAADRTDAAPAGPDGASGATEPASPDTSAAPAASETSSGTASETSSGERTASGGRAWRLRE	303	zz10308
4830	280	Gamma	2790718460			2790718460	__W	hypothetical protein	2788500447	Methylophaga muralis Bur 1	Methylophaga	zzzz922	Ga0302969_10433		pfam07987===DUF1775	MKTKLLFLAMLVPGLANAQVMLEQTQAESGSYYKGVLLVTQGCDTSATTQITVDIPEGLQFAQPMAKAGWQLEVVRSPIERPFFRDGIEITEAVRQITWSGNLLRDSHFDEFVFRGRIGVGATSVLYFPVTQKCESGELHWDQIAETAVETRGQIQGKYREMDVEETEVPDQHKAMNHDMDHSADHSQHKAHQHQHQHGKTMGESEHSVDHSQHKSHQHQHGQTKDETDHSAHQHHQMDMTDEAEQEMDHSVHAGHGQTTLQYPAPFVKVVDGTGEHHHH	280	zzzz922	Gammaproteobacteria
4848	284		2791316854			2791316854	__W	uncharacterized protein DUF1775	2788500614	Micromonospora wenchangensis CCTCC AA 2012002	Micromonospora	zzz9014	Ga0308990_101749		pfam07987===DUF1775	MTTTRGDVRRRRGVLVLAAVAAGVFGAPGAALADGLSASPSQAVQGDAVELTFVVPEQRPGARTEKIEFRMPADAPIGEVYPLSVDGWAPLITSRELAAPVAGIHAPSVSTVTSAVVWTRGAGPAVPGPARLSVAMGPLPQTDRMTFEVVQTYSDGTVVRWADPAGGGHPAPTLALVPPAPGAATGHHGGAADGTDAQATSAADAAPADDDGGPSADLLLGGGLLVGLGGGAAIGWVASRSRRRATADDTRDDDPTADAGSTPGERGWRLDGHAHTGTGRVSTH	284	zzz9014	Actinobacteria
107	135	Alpha	2792581013			2792581013	__W	uncharacterized protein DUF1775	2791355082	Ensifer alkalisoli YIC4027	Ensifer	zz10320	Ga0308663_149115		pfam07987===DUF1775	VYQSRVGQAYDRGARSATGRCHCGEADAETGWTLEKIKGAYEKSYDYYGTPMNEGVKEIVWKGGSLADEDYDEFVFRALLTDSLPVGKTLYLSVVQECPDGAAERWIETPAEGQSSDDLEYPAPGIKLLEKTGAH	135	zz10320	Alphaproteobacteria
69	108	Alpha	2802509315			2802509315	__W	uncharacterized protein DUF1775	2802428819	Rhizobium sullae Hc14	Rhizobium	zz10444	Ga0314517_11218		pfam07987===DUF1775	MPKSGWTIEKAKRQYAKAYELYGKPVAEGITELVWSGGNLADDEYDEFVFRGVVANELAAGSKVYFPVIQECTDSAVERWIDIPAAGKTSDDYETPAPFFEIVAQPRS	108	zz10444	Alphaproteobacteria
5027	315		2802572856			2802572856	__W	uncharacterized protein DUF1775	2802428830	Micromonospora sp. CNZ297	Micromonospora	zzz1066	Ga0193645_103164		pfam07987===DUF1775	MRMIRQGRWAAALLAAVLAGTVGWPGAANAAGVTVTTSPAQVRQGEAIELSVLVPADKPGTRTTRIELTMPADAPIGEVYPLSVPDWAPTITTRTLDQPVPGMHAAELNQVTHSVSWLRMPGTGTGAARLPLGMGPMPATDRLTFTVTQTYDDGTVVRWADPAGGAHPAPTLDLLPPLPGTVTHDGGAGTNGGAHGGHGAAGAPGDAGGAQGGAPGGTAPAAGAADDGPSADLLLGGGLLAGLAGGAAIGWLLSRRRRDTMTLPPDDSPSPDEPAATGRPDTDPRSGSPEPAPAPAADVPATVEPVPAGGARRNA	315	zzz1066	Actinobacteria
4868	287		2802611880			2802611880	__W	uncharacterized protein YcnI	2802428836	Plantactinospora sp. CNZ321	Plantactinospora	zzz6496	Ga0193658_3842		pfam07987===DUF1775	MCWIVALVTAMVAGTTLGAGAAIADVTVTPGQAVQGDAAKLVFRVTEDRAPAYTTKIELLMPESAPVAETYPMSDPQWAPRMTMRKVDQTLDGVHHGQVTEVVGSIVWTRAGAPAPGGGPAELVVSLGPLPRTDQMTFHLVQTYSDGHVTNWNQPPSAEVPQPDFPAPVLTLAPPAAAAGPTAAAAPGAGPPGSDAAVDEPDQGLGSLTTGLVAGLILGLAVAAWLYLRRPRRGATDADRAETASAASDGDSSPTEPAAGTPADPAASGAPSGKRAASGGRAWRLHE	287	zzz6496
87	124	Alpha	2805086775|2672646045			2805086775	__W	uncharacterized protein DUF1775	2802429341	Sinorhizobium sp. CCBAU 05631	Sinorhizobium	zzz2421|zzz4585	Ga0263660_13281		pfam07987===DUF1775	VVRVQIPEGVIAVKPMPKPGWILEKVNGTYAKSYDYHGTPVKEGVKEVLWKGGSLGDDEYDEFVVRVYLTPDLPVGQMLYFPTVQECPEGAVERWIEIPAEGQTGDDLEFPAPGIKLLEKMEGH	124	zzz2421	Alphaproteobacteria
65	103		2807047394			2807047394	__W	uncharacterized protein DUF1775	2806310641	Clavibacter michiganensis michiganensis CASJ002	Clavibacter	zzz9189	Ga0308719_11283		pfam07987===DUF1775	VTFPTLQTCVAGSTDWAETPAAGTEPDHPAPAITLTDAASGTGGGMAGMGSSATGTEAAAGSTAVTPVDPVARLLGLGALVVGVVAVMLLTIGMRRPQQGGRR	103	zzz9189	Actinobacteria
3624	245	Gamma	2807492769			2807492769	__W	hypothetical protein	2806310755	Methylophaga sp. EAC20	Methylophaga	zz10506	Ga0266156_108132		pfam07987===DUF1775	MKTKLLYLAMMIPGLANAQVFLEQTQAESGSYYKGILTVTAGCDGSSTTSITVDIPEGLQFVQPMPKAGWQLEIVKKPVERPFFKDGIEITEAVRQITWSGNSLHDIHFDEFIFRGRVGVGATSVLYFPVIQKCEAGELYWDQIAEVEPVKKTMPETGPQSVIDLMEEMEGLDKEHQNDQAKKSEISSDDDQVKADQHHHGHQMDMTDTADKMDHSAHSGHGQTTLQHPAPFVKVVDGTGDHNHH	245	zz10506	Gammaproteobacteria
186	156		2813396741			2813396741	__W	uncharacterized protein DUF1775	2811995181	Streptomyces acidiscabies NRRL B-16524	Streptomyces	zzz9284	Ga0308947_112047		pfam07987===DUF1775	PLLGVLVRSQDGWTPKVTTAKLKTPVKTDDGTITDAVSEITWTGGKIAPGQFEDFDVAFGQLPEDAAKLEFKTLQTYDSGKVVRWIEAAGQGDDDPENPAPVLTLTSGKPAAAPVAKSAADHDSTARELGIGGLALGAVALGAGGFAVARARSPRS	156	zzz9284	Actinobacteria
4900	295		2816504850			2816504850	__W	uncharacterized protein DUF1775	2816332139	Pseudonocardia kunmingensis DSM 45301	Pseudonocardia	zzz9263	Ga0264272_1486		pfam07987===DUF1775	MSAGHTARVWSARVRRGRGPVAAGRLVALALLWPALLGAATPAAGVSAEPAGRVAAQVAADPVAPDPDAALEPDHVERGARDVTLRVLLSGIDPAAPAVRFRLFLPTGRPLVGVTAPAVPGWTSQVTTTVLPAPAPSVDGPVHEVVSEVAWTATAPPTTGAAQLVLHVDLMPDGAGPVRFRAVLSDASGRSVEWTNSWADGGPRPAHDALELALGAPPRPEPAAAAHGHHHGEGAAALPAADAATPGGIATTVGALLALAAVVGALVAMLSRRQRRRFEAVTAGERGGGPPADTR	295	zzz9263	Actinobacteria
4064	249		2819102767			2819102767	__W	uncharacterized protein	2818991232	Pseudonocardia cypriaca DSM 45511	Pseudonocardia	zzz2519	Ga0310437_0496	Aerobe	pfam07987===DUF1775	MSAQLTAGRRLVAVGLLSLLLGAGSAGAADAAGIVIEPDHVEPGARDVTLVFRTTDSDPAAPTTGFQLFLPTGRPLVGVTASAPPGWTADLTTTVLPTPAPSTDGPVSEVVSAVSWTATEPRTAAPVDFTLHVDLMPEGAGPVRFRAAGTDAAGNTVEWADSWAEGGPKPAHDALKLPLGAAPRPPEPAGAPSHHHGVSATALPAGAAGPAGIATAAAGLLATAAALTTLVVMLSRRQRRRFEKLGRDG	249	zzz2519	Actinobacteria
3544	245		2819759471			2819759471	__W	uncharacterized protein DUF1775	2818991474	Pseudonocardia hierapolitana DSM 45671	Pseudonocardia	zzz6612	Ga0197558_114994	Aerobe	pfam07987===DUF1775	VLSAALRLVAVLVPLASLLVGAGIATAAPGGSGLVIEPDHVEPGARDVTLVFHMTDGAAPATGFRLFLPTGRPLVGVTAPTPPGWAVELTTTVLPGPAPSADGPVTEIVSAVAWTATEPRAAGAVDFTLHVDLMPEGAGPVRFRASRTDAAGSTVEWTDSWAEGGPKPAHDALKLALGTPRPAPVAADHGDHHGKAIAVPPPPPATPAGKATTVTAVLAATTALVMLLRALSRRQRRHLDRSMEP	245	zzz6612	Actinobacteria
5017	314		2819767591			2819767591	__W	uncharacterized protein YcnI	2818991475	Micromonospora taraxaci DSM 45885	Micromonospora	zzz9289	Ga0310419_114666	Aerobe	pfam07987===DUF1775	MASTHGGERRRRIAAVTALTAAGLLFWPSAASAADVTTTPTEARQGDAVRLEFTVPEDRAGTKTNQIEVRLPVDAPIAEVYPMSVDGWAPRLSSRTLDKPLAGIHSSGVSTVTTAVTWVRVGESGSGPARLALSMGPMPQAERLTFEVVQTYADGTVVRWADATGAHRAPVLTLLPAAPGAAGPAAHGGGHGAPAPGAPAGPGTGVDDDPAARAGGAGEESGSADGMLAAGLLAGLGGGAAIGWLVSRWRRRDPAEPLALAEATGNADQPPTLAEVTGRRTDEPATRADGTEPTDDPTTPAETAAPAEPVPASR	314	zzz9289	Actinobacteria
184	155		2820846230			2820846230	__W	uncharacterized protein YcnI	2820845766	Unclassified Actinobacteria Lab288P3bin96	Unclassified	zzz3946	Ga0346838_465		pfam07987===DUF1775	AVSYEPVPGWTAKVTTSTLPKPVTIGGTQVTTAPVSVTFTATDGGIAPGQFQTFTLALGVVPDVGKIELPVTQSYSDGTVVKWDQPTPASGAEPEHPAPTLYVKDAPPGASAAPTASSPADSGLVTAALVVGLAGLVLGATGVVIAVVAVLRRRA	155	zzz3946
3462	244		2820983507			2820983507	__W	uncharacterized protein YcnI	2820983214	Yonghaparkia alkaliphila DSM 19663	Yonghaparkia	zzz2528	Ga0197549_294	Aerobe	pfam07987===DUF1775	MTARTRTTAAAALAAGLLLPLVIAAPAHADATAKPDSSAAGSRATVTFTIPHGCEASPTEIVTITIPQSIPTVTPSANANWTVERVLEAGDSGAERVAQVVYTAKDEPLPSEVRDSFDLTMTLPETEGETLEFPVRQDCTVGDVTWDGDLVPAFTTTEAIEGGDGHGGGHGAAGASDESDEHGDEEGSEHGEEPSDEAGSTELTSGSAAIVGGDVIARILGALGLVAGAVALALALIRRRGASS	244	zzz2528	Actinobacteria
93	127	Alpha	2828371021			2828371021	__W	uncharacterized protein YcnI	2828369385	Roseomonas alkaliterrae DSM 25895	Roseomonas	zzz1258	Ga0373337_1637	Aerobe	pfam07987===DUF1775	VPHGCGDAATIRIQVRIPEGVTAARPMPKPGWTLVLTPREGAPAPAGHGAVPELAAITWEGGRLPNEHYDEFVLRFRTPDRANETLWFAVRQDCEGGRSVDWAQVPAEGRRLSDYPTPAASLRLVPR	127	zzz1258	Alphaproteobacteria
4838	281	Gamma	2833064594			2833064594	__W	hypothetical protein	2833062151	Methylophaga nitratireducenticrescens GP59	Methylophaga	zzz2585	Ga0346515_2445		pfam07987===DUF1775	MKTKLLYLAMLVPGLTHAQVTLEQNQAESGSYYKGVLTVTQGCDGSPTTAITVDIPEGLQFAQPMPKASWQVEIVKKPVERPFFRDGVEITEAVRQITWSGDSLDDIHFDEFIFRGRIGVGATSVLYFPVTQKCETGELHWDQIAEEKPVKKTMPKETGPKAVKDLMEDLDELAEDQADQQKAHQHQHGQNTEEAEHTGEHSQPKAHPHKHQHGQSKDEARHISNHGEPKARQHQHGQQMEMMGEDDEMEHSAHAEHGQSTLQYPAPFVKVVDGTSDHHHH	281	zzz2585	Gammaproteobacteria
4943	301		2624965385			2624965385	_E_	Domain of unkown function (DUF1775)	2623620569	Micromonospora citrea DSM 43903	Micromonospora	zzz5759	Ga0070606_1172		pfam07987===DUF1775	MAMTRAADRRRRAGATAALAAAGVLAWPAPAYAADVTTDPTTARQGGSVKLEFVVPEERPGGRADRIEIRLPADAPVAEVYPMSVPGWAPRVTTRALDRPVAGLHSAHVDLVTSAVTWTRMPGAGAGPARLTLSMGPLPPADRLAFEVVQTYADGTVVRRTPTLALLPPEPGAVVGHGAAPDTASGPGGHGAAPGDTASGPGGHGAAPGDTASGPGGHGATNGHGGHGTAPGTATRPRAAGGGDRAPGDGPATTAGGGGNGDGMLAAGLLAGLGGGAALGWLVSRWRRRTPAEPVDPALPG	301	zzz5759	Actinobacteria
4723	267		2635257910			2635257910	_E_	Domain of unkown function (DUF1775)	2634166338	Actinoplanes derwentensis DSM 43941	Actinoplanes	zzz3025	Ga0074758_0338		pfam07987===DUF1775	MARRAGVMTAVTAVGVLSAAAPAMADVTVSPASAPQGSGASLDFHVTNEGTAPITEVTLRIPADTPVAEVYPLSIDDWAPKITYQKLQVPLNTIHGGTPVTEAASAITWIGVNGTTIAPGQSADLRAALGPLPTLSTMRLTVETKYADGSAGPVMPATMTLTPSDGTTPVSHHGGTAETTVSAEDLAFAAILAEAEKGPSWMAVSGWIVAVLALLGAGWAVLRGRHRAEEEPGEPDDKPAGDDPVADDESDKEPVGAGTGSKWAFKG	267	zzz3025	Actinobacteria
4303	253		2637454206			2637454206	_E_	Domain of unkown function (DUF1775)	2636415654	Actinoplanes utahensis NRRL 12052	Actinoplanes	zzz5809	Ga0077488_1139155		pfam07987===DUF1775	VLTAVTAAGVFFAAGPAAADVTVNPPTAPQGSGANLSFHVTNEGTSPITEVTLRIPADTPVAEVYPLSVDDWAPKISYRKLTVPLKTIHGATPTTEAADSIVWLAVNGVTIEPGKSADLTVALGPLPTLSSMRFTVETKYAGGAAGPVMPATVTLTPSDGSRPVSHHGGAGTGTASAEEALFAQLAANAQDDGPSWLSLSGWGVAVLALLGAGGMLLRGRHRAKEEEPDDGPTSPEEKEPVGAGAGGKWSYKD	253	zzz5809	Actinobacteria
4458	255		2698242803			2698242803	_E_	uncharacterized protein DUF1775	2695420963	Actinoplanes xinjiangensis DSM 45184	Actinoplanes	zzz1948	Ga0131117_101228		pfam07987===DUF1775	MTAVTAVGVLFAAGPAMADVTVNPASAPQGSGANLSFHVTNEGAAPVTEVTLKIPADTPVAEVYPLSVDDWAPKITYQDLKVPLTTIHGGTPAEQAADSITWIAVNGTAIAPGGSADLTVAIGPMPALSTMRFMVETKYADGKAGPVMPATMALTPSNGGIPVSHHGAAVTTESDAAAIEDAMFTALVSEATEGPSWLSISGWIVAALALLGAGWTMLRNRHRAVEDEKPVEDEKEPAEDEKEPVGVGSKWSYKD	255	zzz1948	Actinobacteria
95	128		2724122813			2724122813	_E_	Domain of unkown function (DUF1775)	2721755827	Janibacter indicus YFY001	Janibacter	zzz8744	Ga0175036_11448		pfam07987===DUF1775	VRVVPEATASGGYAAITFRVPNESDTAATTKLVVTLPQDRPLATVSVRPVPGWTAKVTTAKLPEKVTANDLTLTEAPRTVTWTADYDLSEDEESQPASADTLARVFGGLALVVALVGAGVAVAGRRRA	128	zzz8744
4749	269		2730690710			2730690710	_E_	uncharacterized protein DUF1775	2728369518	Actinoplanes italicus DSM 43146	Actinoplanes	zzz3406	Ga0180974_107146	Aerobe	pfam07987===DUF1775	MARRAGVMTAVTAVGVLFAAGPAAADVTVNPASVPQGSGANLSFHVTNEGTAPITEVTLKIPADTPIAEVYPLSVDDWAPRITYRKLSVPLDTIHGGTPVTEASDSIVWLAVNGAKIEPGKSADLTVALGPMPALSSVRFMMDTKYADGTAGPTMPATVATSPSNGGLPVSHHGGTAGNEGSASEQALFDQIAAQAQQDDGPSPLSIGGWVVAALALLAVGFMALRGRHRAEEEPGEPEETPAGDDVAVDEDGEKEPVAAGDSKWSYKG	269	zzz3406	Actinobacteria
4679	264		2753284762			2753284762	_E_	uncharacterized protein DUF1775	2751185784	Actinoplanes awajinensis mycoplanecinus NRRL B-16712	Actinoplanes	zzz4852	Ga0166033_107166		pfam07987===DUF1775	VVATTGILGVAGPAFADVTVSPTSAPQGSGQNAYYHYTNEGTQPIAKVTLEIPKDTPIAEVYPLSTDDWAPKIEWQDLNTPLKTIHNGTPVTQVPLSITWIAVAGKAIAPGGSADLGVAVGPLPTLSTVSFTLVGTYADGKAAAPMTATMALTPDPDGAAAAAHHAATGGGATTTEDEDQFFEQAIADAEQNDRGASVLGMAGWVVAALALLGAGWVVLRNRHRSSDEPEEPDEVPGPEAEAAPEDDDESDKEPVEAGRWSFRG	264	zzz4852	Actinobacteria
4783	273		2824189744|2718457709			2824189744	_E_	hypothetical protein	2824186164	Actinoplanes lutulentus DSM 45883	Actinoplanes	zzz6652|zzz8725	Ga0264293_3584	Aerobe	pfam07987===DUF1775	VRHLGIARRAGALTAVTAAAVLSTAGPAAADVTVSPASVPQGSGQNLTFKVTNEGAAPITEVTLRIPADTPIAEVYPLSVDDWAPKIVWQKLSQPLTSIHNGTPVDEAPSAITWIAVGGTSIAPGGSADLTVAVGPLPTLSSVRFAVDAKLADGSAAPAMPPASLTLTPSDGTAATTHHGAAPTTGTDQALTPQEQAAFNEILEEQNGPSVMSIAGWVVAALALLGCGWVMFRNRHRAEEEPDAPSEPDENELDAEAGKEPVGAGTSKWAFKG	273	zzz6652	Actinobacteria
4664	263		2824319992			2824319992	_E_	hypothetical protein	2824317532	Actinoplanes campanulatus CECT 3287	Actinoplanes	zzz3985	Ga0372379_2461		pfam07987===DUF1775	MARRAGALTTVTTAGVLALAGPAAADVTVSPPSVPQGGGANLSFHVTNEGTAPVTEVTLRIPADTPVAEVYPLSVNDWAPRITYRKLAQPLTTIHGGTPVSEAADTIVWLAVNGTKIEPGRSADLTVALGPMPALSSMRFTVETKYADGKAGPVMPGTVTLTPNDGTTPVSHHDQGSGTTGTTDAEAALFRQLAEQAQEGPSWVTVSGWLVAGLALLGAGWVLLRNRHRATEDEPAEPDETPSGDDESAEKEPVAAGKWSYKG	263	zzz3985	Actinobacteria
230	164		641762632	Food poisoning, Listeriosis	ZP_02688379	641762632	_EW	hypothetical protein	641736262	Listeria monocytogenes FSL J2-071	Listeria	zzz6714	LmonFSL_020100013076	Facultative	pfam07987===DUF1775	MKVPSEKDVASKKIVLKVEKGVSFESYEPVPGWTTTVDKKNGTVTWQTEGNGIEKGQFQRFSFIAKNPSEEGEIAWNAYQYYEDGSIVEWVGAEDSETPHATTKIVKESSKSATGSHGEVVAGAENTAGDTSSSGDNTILLWTAVAISVIALITGILAILSRKK	164	zzz6714	Firmicutes
229	164		641765297	Food poisoning, Listeriosis	ZP_02320817	641765297	_EW	hypothetical protein	641736263	Listeria monocytogenes sv. 1/2b FSL J2-064	Listeria	zzz6715	LmonocytoFSL_010100014373	Facultative	pfam07987===DUF1775	MKVPSEKDVASKKIVLKVEKGVSFESYEPVPGWTTTVDKKNGTVTWQTEGNGIEKGQFQRFSFIAKNPSEEGEIAWNAYQYYEDGSIVEWVGAEDSETPHATTKIVKESSKSATGSHGEVVAGAENTAGDTSSTGDNTILLWTAVAISVIALITGILAILSRKK	164	zzz6715	Firmicutes
266	168		646758061		YP_003597011	646758061	_EW	hypothetical protein	646564507	Bacillus megaterium DSM 319	Bacillus	zzz1304	BMD_1808	Facultative	pfam07987===DUF1775	MRVPTEKDIPTTKVKIEIPKDVEISRFEPMEAWKYELQKDSSGLITSVTWTATNAGLSPTEFGEFNMQGKVGDNAKKIVWKAYQTYKDGSTVAWEGPPDADTPASITTVVKGNRAEGDSHTSATSDTTATSEATNNDSNSALPTTLSIIALVLGVISLIFSLRRKKQS	168	zzz1304	Firmicutes
1782	216		647015229		ZP_06566866	647015229	_EW	hypothetical protein	647000310	Saccharopolyspora erythraea NRRL 2338	Saccharopolyspora	zzz1309	SeryN2_010100030598	Aerobe	pfam07987===DUF1775	MNPDGEAAKGGHAKVAFRVPNERDGSGTVKIRVSLPLDHPLGSVRTKPMPGWTAQVEKVALPQPVVVAGAQVTEAVSAITWTAQPGNRIAPDQFDEFEATLGTLPTDTDQLLLPTEQTYDNGEVVRWDAPTPPGGEEPEHPAPTLELVEDSEGGHGQHGQPGQQGQHGTAEQAEPAHAAQSADDTARYLGGAGLGVGALALGIGIGALARSRKARS	216	zzz1309	Actinobacteria
4879	289		647686515		ZP_04608553	647686515	_EW	nuclear export factor GLE1	647533185	Micromonospora carbonacea var. africana	Micromonospora	zzz1312	MCAG_04810	Aerobe	pfam07987===DUF1775	MIGRDNRRLRISAAAVLAVVAAALGWPGTALAADVTSTPSQARQGDPVRLEIVVPEERPGARTERIELRLPAAAPVGEAYPMSVTGWAPRITTRKLTEPISGIHGTTMDTVTASVIWARAKGAPAGPARLAVSMGPLPQADRMVFEVVQTYSDGTVVRWADPAGRPRPAPVLTLLPRRADMVGSRARAHAGGPSDRAAAAISRRRRGGRPRENGRPTGGGVGRGARRRRRARLAGDPVAATDRPGRGGRARARRAAPDPRRRPSPAGRGRDGRRGAGAAAGGAVGQAGP	289	zzz1312	Actinobacteria
4555	258		2515135511			2515135511	_EW	Uncharacterized protein YcnI	2515075013	Amycolatopsis nigrescens CSC17Ta-90, DSM 44992	Amycolatopsis	zzz9433	AmyniDRAFT_1913	Aerobe	pfam07987===DUF1775	MAHHPNIRRFLTVLLASVLATATGLLVTAAPAGARVSIVPGAAKGGGTETFAFRLANERPDTSSDRLELVFPQDLPIAFVEVAPARGWTATVVPRPLEPPVQVGDQTVSEVAGSIVLTGGPVGPGQFEQFLITLGPLPADGRLVFEASQGFTNGAVERWANAAPGSPAITIGAGAGAPAPSARANQGGSASDPMGQTVVEDTGDAPPTVAVLWGALILAALTVALVGLRAHLRRIRPRSPETDPEIAESPESSKVVST	258	zzz9433	Actinobacteria
1036	200		2523376820			2523376820	_EW	Uncharacterized protein YcnI	2523231043	Gordonia polyisoprenivorans Kd2	Gordonia	zzz4141	GOPIP_006_00990		pfam07987===DUF1775	MSGIDATEGGYGVLTFRVPTESDTASTTELAVTFPDDTPIISVSTQPKPGWTVQVVKKSLPTPQKDDDGNEITQYVSQVIWKAQTPQAAIAPGSFDTFSVSAGPLPDKATLSLPAQQTYSDGTVVNWNEKTVSGQAEPEHPAPVLSLAAASGGHTSDQSMSNDSTSSPSWPGIAGLVIAIIALLVGVANLALIRKGRSSN	200	zzz4141	Actinobacteria
5474	343		2534539726			2534539726	_EW	Uncharacterized protein YcnI	2531839708	Micromonospora lupini Lupac 08	Micromonospora	zzz6856		Aerobe	pfam07987===DUF1775	MASTHGGGRPRRIAAVTALTAAGLLLWPGTAAHAADVTTTPTEARQGDAVRLEFSVPEERAGTKTTRIEVRLPADAPVAEVYPMSVDGWAPKITSRTLDTPVAGIHSSGVSTVATAVTWVRVGAATSGPARLALSMGPLPQAERLTFEVVQTYADGTVVRWADAGGAHRAPVLTLLPAAAGAAGPAGHGGHGAPAAGAANGPADTAGGDSAAGGAAVGGSGGSGEESGDADAMLAGGLLAGLGGGAAIGWLVSRWRRRDPAEDAALAEITGDPAEDAALAEITGDPAEDAALAEVTDGPHQAPALAEATDDPHQATALAEVTGRADDTAAPADPQPAVPAASR	343	zzz6856	Actinobacteria
1035	200		2538738432			2538738432	_EW	Uncharacterized protein YcnI	2537561813	Patulibacter medicamentivorans I11	Patulibacter	zzz5582	PAI11_09950		pfam07987===DUF1775	MTIQPAASRPADLQRYRVIVPNEETSADTTAVRMQLPKGIDFLLVEAAPGWRAKVVRRGGQPSEIRWTGGRVPPGGYAELHFIARNPVRTGGLAFKALQDYSDGEVARWIGSAESENPAPTVTLSESATPQDVVSTHGEAAPASGAGGRETPASGSTAGATTAAATKDDDGTDALTIVAIVLAAVAIGLSGLGLLRRRAA	200	zzz5582	Actinobacteria
226	164		2555771877			2555771877	_EW	Uncharacterized protein YcnI	2554235373	Listeria monocytogenes N53-1	Listeria	zzz9594	BN419_2484		pfam07987===DUF1775	MKVPSEKDAASKKIVLKVTKGVSFESYEPVPGWTTTIDKKNGTVTWQTEGSGIEKGQFQRFSFIAKNPSEEGEVPWNAYQYYEDGSIVEWVGAEDSETPHATTKIVKESSKSATGSHGEVVAGAENTAGDTSSSGDNTILLWTAVAISVIALITGILAILSRKK	164	zzz9594	Firmicutes
4129	250		2584281435			2584281435	_EW	Uncharacterized protein YcnI	2582581014	Amycolatopsis rifamycinica 46095 (unscreened)	Amycolatopsis	zzz4303	DV20_26485		pfam07987===DUF1775	MAHHRKALPRTLSALLTAVFGVLALSPPAAAQVSIVPDRVDGGGTHTFAFRLANERTDTKSTRLELVFPQTPPVAYVKVDPAPGWTATVRSRPLNPPIEVGGTLVREVAAALVVEGGAVAPRQFEQFLVTMGPLPADGRLLFEATQTFANGLVAHWNQKTSPAPAITFGAGPVAPTAEAAGQQPVQATDDASAPVYQVPRSTGGPPFAVLWGAFGLALVVIAVTGYRAHRRRLRAPAAESEPERTEVGVE	250	zzz4303	Actinobacteria
4880	290		2592584670			2592584670	_EW	Uncharacterized protein YcnI	2590828683	Actinokineospora spheciospongiae EG49	Actinokineospora	zzz9679	UO65_3585		pfam07987===DUF1775	MAYRRKALPRGLSALLAAVLGAIALSSPATAQVSIVPDRADGGGTRTFAFRLANERTDTKSTRLELVFPATPPVPYVKVASAPGWTATIRPRPLDPPVEADGKVIREVVGALVFEGGAIGPRQFEQFLVTMGPLPAEGRLLLGATQTFANGAVSRWDQNTAPAPVINFGAGSGAGGGAAPAAVAPAGEVDAAQPFQVVDTAAPADQGARSAGTTGGPPFAVLWGALGLALAVIAVVGYRSHRRGLSTAAAEPDTAESDTAKSAADEPDTAGPGAAGPKAGRVEESGVGAE	290	zzz9679	Actinobacteria
4938	301		2617702771			2617702771	_EW	Uncharacterized protein YcnI	2617270834	Micromonospora narathiwatensis DSM 45248	Micromonospora	zzz8361	Ga0070621_0742		pfam07987===DUF1775	MRMTRRGRCRAATLLAVVLTVVVAGTPGWPGTATAAATRIETATGTATEAGTAASAGVTITTVPAEVRQGDAVEVTVVLPEERAGSRTTRIELRMPVDAPVGEVYPLSVPGWAPRITTRTLDRPVAGIHAPELNQVTDAVTWIRMPGAATGPTRLRLGMGPMPAVDRLAFQVVRTYADGTVIRWADPPGGAHPAPTVTLLPALPRTGGHAGHGGSAVRPAAPGPAVAAPAANQDGPSADLLLGAGLLAGLGAGAVLGWLLSRRRRGPLALAPDATLDVRPAPGETGEPVLSGRHAPATPTS	301	zzz8361	Actinobacteria
4882	290		2617829274			2617829274	_EW	Uncharacterized protein YcnI	2617270871	Micromonospora auratinigra DSM 44815	Micromonospora	zzz4367	Ga0070611_0429		pfam07987===DUF1775	MRLTRRGRWCAGLLLAAALGTAGWPGVASAAEVTVSTSPAEVRQGDAIELAVLLPEERAGTRTTRIELRMPADAPIGEVYPLSVPGWAPRITTRTLDRPVAGIHSPELDQVTEAVTWIRMPGASGPARLSLGMGPMPATDRLTFQVLQTYADGTVVRWADPAGGAHPAPTVALLPALPGTGAHGGHGALADEPAGAAAPAAPGDGDDGPSADLLLGGGLLAGLAGGAALGWLFSRRRRGTLTLADDDVPAEETPADETERDDPEQGRPRRGDTGEPVLAVPAGSSGGPAR	290	zzz4367	Actinobacteria
5482	345		2617837271			2617837271	_EW	Uncharacterized protein YcnI	2617270872	Micromonospora krabiensis DSM 45344	Micromonospora	zzz4369	Ga0070620_2184		pfam07987===DUF1775	MAMTYGGRRRLRAGGVAALATATVLGWPGAAQAAEVSTVPGQARQGESVRLEFVVPEERAGTQTRQIEVRLPADQPIAEVYPMSVPGWAPRISSRTLDKPVAGIHSSTVTTVTESVTWIRVDGAPAGPARLALSMGPLPRADRLAFPVVQTYADGTVVRWAEAAGAHKAPVLTLLPAAPGAPDAPAGHGGHGAVPGGAADAGAAVDSGAGSDSGPVADGGAPAATGGVNADALLAAGLLAGLGGGAAIGWLASRWRRRSTTGHADDRANADAPTGTTDPDSPEADAPTGATGPANATAAATTTTTGTTGPESPEADAAAGTTRAESAGDAAAEDRNEAAPAGLRA	345	zzz4369	Actinobacteria
4890	292		2617945432			2617945432	_EW	Uncharacterized protein YcnI	2617270899	Micromonospora zamorensis DSM 45600	Micromonospora	zzz8365	Ga0070619_1483		pfam07987===DUF1775	MASTYGGERRRRITAVTALTAAGLLLWPGTAHAVDVTTTPTEARQGDAVRLEFSVPEERAGTKTNQIEVRLPTDAPIAEVYPMSVNGWAPRISSRTLDKPVAGIHSSGVSTVTTAVTWVRVGESDPGPARLALSMGPMPQAERLTFEVVQTYADGTVVRWADAAGPHRAPALTLLPAAPGAAGQAAHGGHGGPAAGAPAAADSGVDAPAAGADEESGSADGMLAAGLLAGLGGGAAIGWLVSRWRRRDPGEATALAEVTGGADEDQPPTLAEVTGRTDKDQTPTPAVSASSG	292	zzz8365	Actinobacteria
5038	317		2620528497			2620528497	_EW	Domain of unkown function (DUF1775)	2619619047	Micromonospora mirobrigensis DSM 44830	Micromonospora	zzz2980	Ga0070564_105336		pfam07987===DUF1775	MTMTRRVRAALLLTAVATGTLAGPGTASAAGPGAGISGPPRGAAVAVSGAAVGVTVTTTPAQVHQGDAVEVAVLLPEERAGSRTTRIELRMPPDAPIGEVYPLSVPDWAPRITTRTLDRPVAGIHSPELDQVTEAVTWTRAPGAGTGPARLSLGMGPMPATDRVRFQLIQTYADGTVVRWADPAGGAHPAPTIPLLPALPVSGGHAGHGGTDAGGPAQQPGSAPGSDGAPGAYPGPDGGRAPTAASGDGPSADLLLGGGLLAGLGGGAAIGWLVSRRRHHALALPTDTPAPAPAPDADPDPDKDRDLVPADTSSAPR	317	zzz2980	Actinobacteria
3921	248		2622731419			2622731419	_EW	Uncharacterized protein YcnI	2619619644	Micromonospora nigra DSM 43818	Micromonospora	zzz5752	Ga0070616_4710		pfam07987===DUF1775	MAMTRDTGRRRRAAAVAALATATVLAWPATAYAADVTATPTEARQGEAVRMEFTVPQERPGVPTDQVEIRLPADAPIAEVYPMSTDGWAPRITTRTLDRPVPGIHSSALDTVTSSVTWVRMPGTGEGPARLTLSMGPLPQADRLSFEVLQTYADGLVVRWGGAGQRPAPTLALLPDDPNAPVGHAGHGGAPAAGGAPAPAAGGPAAEGNDDSLLAAGLLTGLGGGAVIGWLVSRRRGRAPAEPADPAT	248	zzz5752	Actinobacteria
4898	294		2622849048			2622849048	_EW	Domain of unkown function (DUF1775)	2622736432	Micromonospora chaiyaphumensis DSM 45246	Micromonospora	zzz2990	Ga0070214_105292		pfam07987===DUF1775	MTMTRRGRWWAIALLAAAVGGTLGWPGAASAAEVTVTTSPAQVHQGDAIELAVVLPEERAGSRTSRIELRMPADAPIGEVYPLSVPDWAPSITTRTLDRPVAGIHSSELNQVTDAVTWIRMPGTTGPARLSLGMGPMPATDRLTFTVIQTYADGTVVRWTDPPGGAHPAPTVALLPPPPGAAVHGDPAAGPPGHAGHGNPAPGAPAEAATPARPADDGPSADLLLGGGLLAGLAGGAALGWLLSRRRAALALPPDPSAPTGGDPTPAGDTSEEDPAEPCPAATKTAPLTASGSR	294	zzz2990	Actinobacteria
4819	277		2623283456			2623283456	_EW	Uncharacterized protein YcnI	2622736531	Micromonospora halophytica DSM 43171	Micromonospora	zzz4385	Ga0070560_12082		pfam07987===DUF1775	MGARMATTRSGSRRGRTVLVLATAVAGVLGWPGAASAAGVTTTPTQAAQGEAVTLRLVVPEERPGARTEKIEFRLPEDAPVGEVYPLSVDGWAPLMTSRTLDRPVAGIHAPGVTTVTASVVWTRAAGAPVPGPARLSVAMGPLPRTDRMDFEVVQTYSDGTVVRWADRSGGAHPAPTLTLLPAAAGAAAGHPHGGAAGDPHGGAAGEPAGAARADGDDGPSADVLLGGGLLIGLGGGALIGWAVSRARHRAEPDDDQPESEPSTDESRPAAEPVGSR	277	zzz4385	Actinobacteria
4999	309		2623310846			2623310846	_EW	Uncharacterized protein YcnI	2622736537	Micromonospora saelicesensis DSM 44871	Micromonospora	zzzz359	Ga0070561_3797		pfam07987===DUF1775	MASTYGGGRRRRIVAATAVTAAGLLLWPGTAYAADVTTTPTEARQGDAVRLEFSVPEERAGTKTNQIEVRLPADAPIAEVYPMSVNGWAPRISSRTLDKPVAGIHSSGVSTVTTAVTWVRVGASDPGPARLALSMGPMPQAERLTFEVVQTYADGTVVRWADATGPHRAPTLALLPAAPGGAGPAAHGGHAGPAAGAPAAADNGVDAAPPAPADGADEGSADGMLAAGLLAGLGGGAAIGWLVSRWRRRDPDEATALAEVTGGPDEAATLAEITGRGDDTATPDPTPADPQPADPTPADPQPAVPAASR	309	zzzz359	Actinobacteria
5091	323		2623415703			2623415703	_EW	Uncharacterized protein YcnI	2622736584	Micromonospora haikouensis DSM 45626	Micromonospora	zzzz362	Ga0070558_11347		pfam07987===DUF1775	MIRRHKRGLRMSASAVLAVVAATLGWAGTALAADVTSTPEQARQGDPVRLEIVVPEERPGTRTDRVELRLPAAAPVGEAYPMSVPGWAPRITTRKLPEPIPGIHGTTMDTATASVVWTRAEGAPAGPARLAVSMGPLPQADRMVFEVVQTYSDGTVVRWADPAGGARPAPVLTLLPAASGHGGDGATGAHGGGPSDTTAAGEAPTPAVALSDGDAAGDRGFTDALLAAGLVAGLGGGAALGWLATRWRRRTDPVGVTAPEGDELRRILDGDPTPPGGDEVTDAAEATRGTDKPTPETDKPTPETAGATPATVGALEEPQPVGR	323	zzzz362	Actinobacteria
4889	292		2623447135			2623447135	_EW	Uncharacterized protein YcnI	2622736591	Micromonospora matsumotoense DSM 44100	Micromonospora	zzz9734	Ga0070216_10771		pfam07987===DUF1775	MATTRDGARRGRTVLVLAAAVAAVFGAPGAAWADGVTSSPGQAVQGDAVELTFVVPEERPGTRTEKIEFRLPPDAPIGEVYPLSVDGWAPLITSRDLDAPVAGIHAPSVSTVTSAVVWTRGAGPAVPGPARLSVAMGPLPQLDRMTFEVVQTYSDGTVVRWADPVGGGHPAPTLALVPPAPGAATGHHGGAADGTDAQAAPAAAAAPTDDDGDGGPSADLLLGGGLLIGLGGGAAVGWVASRSRRRAAADAATDRDDDPTSDDPTPADRGWRLDGQAPGEPADTDPERVAAR	292	zzz9734	Actinobacteria
5173	325		2623454629			2623454629	_EW	Uncharacterized protein YcnI	2622736592	Micromonospora carbonacea DSM 43168	Micromonospora	zzz4386	Ga0070563_108254		pfam07987===DUF1775	MIRTYERGLRLAASAAVAVVVATLGWAGTALAADVTSTPEQARQGDPVRLEIVVPEERPGARTERIELRLPAAAPVGEAYPMSVTGWAPLITTRKLAEPIPGIHGTTMDTVTASVVWTRAKGAPAGPARLAVSMGPLPQAEKMVFEVVQTYSDGTVVRWADPAGGARPAPVLTLLPAAAGGHGGDGAAGAHGGGPSDTTAAGEAPTPAVALSDGAAAGDRGMTDALLAAGLVAGLGGGAALGWLATRWRRRTDQAAATTPDGDDLRRILDGDLPPPDAGEPAGTADGTTASPAPAGTIGGTTASPAPAGAAGAGGAVVEPQPAGR	325	zzz4386	Actinobacteria
4859	286		2623587893			2623587893	_EW	Uncharacterized protein YcnI	2622736626	Micromonospora rhizosphaerae DSM 45431	Micromonospora	zzz8379	Ga0070624_2967		pfam07987===DUF1775	MGTIMTMTRRGRVRTATLLAAVVASVLGWPAAARATEVTVTTAPGQVHQGDAVEVTFVLPEERPGARTDRIEITLPADAPVGEVYPMSVPGWAPRITTRTLDQPVAGMHAAGVDRVTDAVVWTRAPGAQAGPARLALAMGPMPWTERLSFRVVQRYSDGTVVRWADPAGGAHPAPALTLLPPAPGSDLAGHTGHGGTGDSPAGAAVEAPAAPPAADDPDTPNADLLLGAGLLAGLGGGAAIGWLLSRWRRGGMAFAPEENEDLGGSGAPAVVPAAAATAEPGQPRR	286	zzz8379	Actinobacteria
5042	319		2624286598			2624286598	_EW	Uncharacterized protein YcnI	2623620396	Micromonospora inositola DSM 43819	Micromonospora	zzz8384	Ga0070613_5891		pfam07987===DUF1775	MGTTMTMTRRDRVRGTLLLVAAAAGLLGWAGPAQAAGVSITTAPAQVHQGDAVEVTFAVPEERSGTRTERIEIRMPGDAPVGEVYPMSVPGWAPRITTRTLDRPVAGIHAAGVDTVTASVTWIRMPGATAGPARLALGMGPMPATDRLAFQVVQTYADGTVVPWAGPAGGAHPAPTLALLPAAPGAATGGHAGHGGTTAEGPADAAAQAPADAAGAAGQAPAADGPDGPSADLLLGGGLIAGLAGGAAIGWLFSRRRRGELALAPEQADGAGHEDEDDSAGEADQIPADPDQRARPDRGAGGEPVLSAARGATVEPAAR	319	zzz8384	Actinobacteria
5545	365		2624778240			2624778240	_EW	Uncharacterized protein YcnI	2623620524	Micromonospora yangpuensis DSM 45577	Micromonospora	zzz4389	Ga0070617_2395		pfam07987===DUF1775	MTRSDSQRSRAGALTALAVAVVGVLGWPGAAWAADVTSTPGQARQGDPVKFEIVVPEERPGARTSKVELRLPTAYPIGEAYPMSVDGWAPQITTRKLDEPVASIHGPLVDTVTAAVTWTRVGSATTGPNRFAVSMGPLPQAERMTFEVVQTYSDKTVVRWADPAGGAHPAPVLALLPAAPGGGADTGGGHGAHPTLSTRLAEPHEYGGSALYEPEEGGWLTADLLLGGGLVAGLGGGAAAGWLGTRWLRRRRDTTGEDDPKSGETQGNDEGTAAGSTAETAPTDTATTPADTKAAPADTATTPADTATTPADTKATPAETKATPAEPVTPADTVTPADAEAAPASPEATPAAPGTAPAGEAAVAR	365	zzz4389	Actinobacteria
5402	335		2624913983			2624913983	_EW	Domain of unkown function (DUF1775)	2623620557	Micromonospora echinaurantiaca DSM 43904	Micromonospora	zzz2995	Ga0070609_3717		pfam07987===DUF1775	MAMTRGLGRRAGAVAALAAAGVLVWPATADAADVTTNPTQARQGDAVKLEFVVPEERPGTRTDRIEVRLPADAPIAEVYPMSVDGWAPRIVTRRLDQPVTDLHGIRLDTVTSAVTWTRMPGYGAAPARLTLSMGPLPQVDRLTFQVIQTYADGTVVRWADPAGAHRAPVLALSPAAPGAVAGHAGHGARPAGGTDAGGAAPGLAAGGGAPAPGAGADDGGNADALLAAGLLAGLGGGAAIGWLASRWRRREPAAPIDRSVLDEEPSAPAGTRAVAPLGADPTPEVPATDSPTPAGGSPAPAGDDGPAPRPAELPQDETAAGSRPPVGAVRGSAPI	335	zzz2995	Actinobacteria
4911	296		2624953236			2624953236	_EW	Domain of unkown function (DUF1775)	2623620567	Micromonospora echinofusca DSM 43913	Micromonospora	zzz7052	Ga0070610_3590		pfam07987===DUF1775	MATMHGTRSRRRAATVAVLVAAGVLIWPAPAYAADVTTSPTQARQGGSVKLEFVVPDELPGARAERIEIRLPADAPIAEVYPMSVTGWAPRITSRRLDQPLAGIHSARVDEVASAVTWIRMPDAAPGPARLTLSMGPLPQADRLTFEVIRTYADGTVVRWAGPSGARRAPALTLLPAAPGAAAGHDGHGAGPGAGTTGHGGGPAAGTPAGGADGVPGAAGGAGGVPGTAAGGGNADAMLAAGLLAGLGGGAAVGWLVSRWRRREPADPADLSVLREVPAAPADAGARSPGGPAAAH	296	zzz7052	Actinobacteria
4977	304		2625188756			2625188756	_EW	Uncharacterized protein YcnI	2623620610	Micromonospora chokoriensis DSM 45160	Micromonospora	zzz4391	Ga0070612_5373		pfam07987===DUF1775	MASTHGGQHRRRIAAVTALTAAGLLIWPGAASAADVTTTPTEARQGDAVRLELTVPEERAGTKTNQIEVRLPADAPIAEVYPMSVDGWAPRLSSRTLDKPLAGIHSSGVSTVTTAVTWVRVGDSGSGPARLALSMGPMPQAERLTFEVVQTYADGIVVRWADATGAHRAPVLTLLPAAPGAAGPAAHGAGHGVPAPGAPAGADDGSAARAGDAGEESGSADGMLAAGLLAGLGGGAAIGWLVSRWRRRGPAEPLTLTEATGEADQPPTLAEVTGRRTDGPATRADATGPTDAPATPAEPVPASR	304	zzz4391	Actinobacteria
4973	304		2625191484			2625191484	_EW	Domain of unkown function (DUF1775)	2623620611	Micromonospora chersina DSM 44151	Micromonospora	zzz8388	Ga0070603_1796		pfam07987===DUF1775	MTMTRRGRWWATALLAAALGGTLGWPAAASAAEVTVTTSPAQVRQGDAIELAVVLPEERSGSRTSRIELRMPADAPIGEVYPLSVPDWAPTITTRTLDRPVAGIHASELNQVTDAVTWIRMPGGSAGPARLSLGMGPMPATDKLTFTVIQTYADGTVVRWADPPGGAHPAPTVTLLPPLPGAAAHGDPAAEPGGHGGHGGPAAEAPAEAATPARPADDGPSADLLLGGGLLAGLTGGAAVGWLLSRRRTPLTLPPDSPTPVASPDARPASPDRDPALGAPENRPSRTVAGPQVQDRRSLVRRGP	304	zzz8388	Actinobacteria
5016	313		2625196406			2625196406	_EW	Uncharacterized protein YcnI	2623620612	Micromonospora coriariae DSM 44875	Micromonospora	zzzz371	Ga0070607_0480		pfam07987===DUF1775	MASTHGGGRRQRIAAVTALTAAGLLLWPGTAHAVDVTTTPNQARQGDAVRLEFTVPEERAGTTTRQIEVRLPADAPVAEVYPMSVTGWAPRISSRTLDRPVAGIHSSGVSTVTTAVTWIRVGEGEPGPARLALSMGPLPQVERLTFEVVQTYADGTVVRWADATGAHRAPVLTLLPAAAGAAGPAGHGGHGAPAAGAAADPDAGGDAAPADRAGGTGEESGSADVMLAAGLLAGLGGGAAIGWLVSRWRRRDPAERAALAEVTGGSDDDPAPTDTKPGDSVPGDSVPAASGASGASAPTEAEPTAVATPVRAG	313	zzzz371	Actinobacteria
4852	285		2630951687			2630951687	_EW	Uncharacterized protein YcnI	2627854289	Micromonospora purpureochromogenes DSM 43821	Micromonospora	zzzz381	Ga0074696_4393		pfam07987===DUF1775	MGAQMAITRNGGRRAGLVLAAAVTGALAWPGAALAADVTTTPTQANQGDAVELTFVVPEERPGARTEKIEVKLPPDAPIGEVYPLSVDGWAPLITSRNLDAPVAGIHAPSVTTVTAAVVWTRAAGKPQPGPARLALAMGPLPQTDRMSFELVQTYSDGTVVRWADPAGGAHPAPTLTLLPAAPGAATGHGHAGPDAAPADGRNEAAADPDAEDGGPSADVLLGGGLLIGLGGGALVGWAVSRARHRAEPADDVEGDQPDGEPSTDEQPEGERSTAGVRGEPVRSR	285	zzzz381	Actinobacteria
4915	297		2631122656			2631122656	_EW	Uncharacterized protein YcnI	2630968262	Micromonospora cremea DSM 45599	Micromonospora	zzz8401	Ga0074693_6980		pfam07987===DUF1775	MASTHGGGRRQRIAAVTALTAAGPLLWPGTAHAADVTTTPTQARQGDAVRLEFTVPEERAGTTTRQIEVRLPADAPVAEVYPMSVTGWAPRISFRTLDRPVTGIHSSGVSTVTTAVTWIRVGQGEPGPARLALSMGPLPQAERLTFEVVQTYADGTMVRWADATGAHRAPVLTLLPAAPGAAGPAGHGGHGAPAAGAATDPDAGGDAAPANRADGSGEESGSADAMLAAGLLAGLGGGAAIGWLVSRWRRRDPAERTALAEVTGGDDDDPAPTDPTPGELAPGESVPAAVATPVRAG	297	zzz8401	Actinobacteria
5324	332		2633190172			2633190172	_EW	Uncharacterized protein YcnI	2630968772	Micromonospora carbonacea JXNU-1	Micromonospora	zzz5788	Ga0077733_112576		pfam07987===DUF1775	MIRRHKRGLRMSASAVLAVVAATLGWAGTALAADVTSTPEQARQGDPVRLEIVVPEERPGTRTERVELRLPAAAPVGEAYPMSVPGWAPRITTRKLAEPIPGIHGTTMDTVTASVVWTRAKGAPAGPARLAVSMGPLPQAERMVFEVVQTYSDGAVVRWADPAGGARPAPVLTLLPAASGHGGDGATGAHGGGPSDTTAAGEAPTPAVALSDGDAAGDRGFTDALLAAGLVAGLGGGAALGWLATRWRRRTDPAGVTAPEGDELRRILDGDLPPPDADDTAGTTGHTAGATGETTGTAGETTTTAGHTGETTDGTADEAGAVAAPEPQPAGR	332	zzz5788	Actinobacteria
5303	330		2635000012			2635000012	_EW	Domain of unkown function (DUF1775)	2634166273	Micromonospora siamensis DSM 45097	Micromonospora	zzz5798	Ga0074704_2758		pfam07987===DUF1775	MTMTRRVRTALLLTAVATGTLGWPGTASAAGPGAGISGLPRGAAAAVPGAAAGATVTTTPAQVHQGDAVEVAVLLPEERAGSRTTRIELRMPPDAPIGEVYPLSVPDWAPRITTRTLDRPVAGIHSPELDRVTEAVTWTRAPGAGTAPARLSLGMGPMPATDRVTFQLIQTYADGTVIRWTDPAGGAHPAPTIPLLPALPVSGGHAGHGGTDAAGPVQQPGSASGSEPGPATGAGQAPGSDQAPGAYAGSDGARAAGPASTAASTDGPSADLLLGGGLLAGLGGGAAIGWLVSRRRHHVLALPPDTPDAHSDPDRDLIPARPSSAPAEAR	330	zzz5798	Actinobacteria
2183	223		2640515844|2768639711			2640515844	_EW	Uncharacterized protein YcnI	2639762732	Kitasatospora aureofaciens NRRL 2209	Kitasatospora	zzz8446|zzzz835	Ga0077418_16155		pfam07987===DUF1775	VQPSSVPKNATDQTFAFRVPNEDDKNSKVKVEIDFPTDHPIPSVKVAPVPGWTDSIRTTKLATPVHTDDGDITDAVSQVVWTGGQITPGHFQDFTVDLGALPGGTDKVVFKALQTSGDGTVVRWIEEPPAGQPEPKNPAPVLKLTAATAGDSDAPAPGAAAGAKADPTPANTTSTDTAKASGSDSTARALGVAGIVVGVLGTAAGFVLGRRGRGRGTGADASA	223	zzz8446	Actinobacteria
2386	229		2647617424			2647617424	_EW	Uncharacterized protein YcnI	2645727934	Paenibacillus sp. P22	Paenibacillus	zzz8506	Ga0098322_12663		pfam07987===DUF1775	VHDESKKHEKAVPCGGSRDSDDAPDEQHRERACDGMAEGDNTGSYEVFTVRVPSEKADVTTTAVKVRVPDGVEVSRTQPLPGWKTTLETTADGKIESITWTADEGKGLTQQEFNEFKVSGKVAADAKELNWKAYQTYSDSSVVEWVGAADAEYPASVTTVAAGTGEGDGHGHGAAAGTDPAASPAPADADHAAAPAEKESSLPLYLSIAALVLGAAAVIAAFARRGAKG	229	zzz8506	Firmicutes
1663	213		2648649040			2648649040	_EW	Domain of unkown function (DUF1775)	2648501133	Desulfosporosinus sp. I2	Desulfosporosinus	zzzz476	Ga0078482_11859		pfam07987===DUF1775	MYSKIKNIIRIWGLAFIFSLVFVSAASAQVVVSPSSSLVSASELYTVKVPVEKNNPTNKITLKIPSGEVFKQYEPVVGWTFSMEKDSSDKVTSITWTATGDGILPGQFQEFKFVAENSKTAVKVAWDAYQYYKDGSVLEWTKNEGADTPHSATNIVAGHVMPDGSIMLNSMMSTQSSQSGTDSNIPMAVWISIISIAIATIAMILTVLGPRKL	213	zzzz476
103	133		2654804952			2654804952	_EW	Uncharacterized protein YcnI	2654587546	Kitasatospora aureofaciens ATCC 10762	Kitasatospora	zzz5901	Ga0098597_15681		pfam07987===DUF1775	VQPSSVPKNATDQTFAFRVPNEDDKNSKVKVEIDFPTDHPIPSVKVAPVPGWTDSIRTTKLATPVHTDDGDITDAVSQVVWTGGQITPGHFQDFTVDLGALPGGTDKVVFKALQTSGDGTVVRWIEEPPAGQP	133	zzz5901	Actinobacteria
4904	295		2664223520			2664223520	_EW	Uncharacterized protein YcnI	2663762750	Verrucosispora sediminis CGMCC 4.3550	Verrucosispora	zzz4564	Ga0079915_108165		pfam07987===DUF1775	MGTQMAMTHGRSRRRRGVLVAALATAVVLLWPATAWADGVTFTPAEAQQGNAVKLEFVVPDERPGVRTEQIEIKIPENPPIAEVYPLSVEGWAPTITTRKLDRPVSGMHGPATDVVTASLIWSRAKDQAGEGPARLVFSMAPLPQTERLTFELVQTYADGLQVRWGGGPGQRPLPALTLLPGDPAYPGAHGGHGAAPGGAAPAEAPPTTTATSDGGPNANSLLAAGLVAGLGGGAVVGWLISRRRRATTEEIDRSVLDEERPGEQPAANAEADDSGAAGTPTGAGSETVEAGARR	295	zzz4564	Actinobacteria
4909	296		2677005039			2677005039	_EW	Uncharacterized protein YcnI	2675903200	Pseudonocardia sp. CNS004 1kb	Pseudonocardia	zzz9936	Ga0130000_1001478		pfam07987===DUF1775	MARGRKSRPRTPALTLRTALTTALLSVICMLAFAPAASARVTVVPGSVQGGGTETLAVRLSNEQSDLATTRLELTFPTDVVIPSVEVTPMGKWVVTVAMRPVDPPVTVDGEEVDEAVASILWTGGEVAPKQFEQFLVTAGPFPAEGGRLLLAAAQGYEDGTVDRWTAPAQPGWPGAPTVDVAPRAGVAEEPRPTENGEAPVASGSAAAPSAAGEERPAGGTDVLPWILLAAGVLVAGVGGAIGFGQEGQRKRAARRRRTVRAAVRTWPLEKVRAETPAEFPAETRTEESATGAGRR	296	zzz9936	Actinobacteria
4845	282		2694888189			2694888189	_EW	uncharacterized protein	2693429860	Micromonospora pattaloongensis DSM 45245	Micromonospora	zzz1935	Ga0131183_104264		pfam07987===DUF1775	VKHPQSPSPSRRRPRGAWPVLALLGGALAGALSFAPPAAADVTVTPGVAVRGDAAKITFELPTERPSAYTTTVQVRFPDAAPIAEVFPMSVPDWAPRIAQRRLDRPIEAIHGMTTSEVVSTITWTRAAPPPATAGEVVRLPVSVGPLPDAERIAFTITQTYSDGAVVRWGEQPDRPAPALSLVPPPQAGHAPADPVAAPSAGADDPDGAGGWALLGAGLAVGVGLAAGGWFLARGRRPAPGPPGDPHPQRRTGDDAVSVADPELDGDGPVAAGRSRWRLREP	282	zzz1935	Actinobacteria
68	106		2714421339			2714421339	_EW	Domain of unkown function (DUF1775)	2713896823	Deinococcus sp. UR1	Deinococcus	zzz4718	Ga0124711_14241		pfam07987===DUF1775	NVPTEKEISTTQIRLVIPAGVSVSRFQVTPGFTRTVTKNADGLITEVIWKGRVAPMEYARFFFQARNPAQAGELVWKVYQTYSDGSVVAWDDADPARGPAGRTTVK	106	zzz4718	Deinococcus-Thermus
4872	288		2729397639|2624893783			2729397639	_EW	Uncharacterized protein YcnI	2728369151	Micromonospora rifamycinica AM105	Micromonospora	zzz6137|zzz7049	Ga0127303_104730		pfam07987===DUF1775	MATTRGDARRRRSVLVLAAVAAGVFGAPGAALADGVTSSPSQAVQGDAVELTFVVPEERAGARTEKIEFRLPEDAPIGEVYPLSVDGWAPLITSRDLTAPVAGIHAPSVSTVTSAVVWTRGAGPAVPGPARLSVAMGPLPQLDRMTFEVVQTYSDGAVVRWADPAGGGHPAPTLTLVPPAPGAVTGHHGDATDAQAAPDAAAAPADGDGGPSADLLLGGGLLVGLGGGAAIGWVASRSRRRAAADAETDGDDDPTSDADGTPDDRGWRLDGSAPDASADTGPERVAAR	288	zzz6137	Actinobacteria
5214	327		2729448460			2729448460	_EW	Uncharacterized protein YcnI	2728369162	Micromonospora rosaria DSM 803	Micromonospora	zzz6140	Ga0127315_104020		pfam07987===DUF1775	MTRSDSRRRRTGPLAAVAVAVAGALGWPAPALAADVTSTPAQARQGDPVKWEIVVPEERPGTRTRQIELRLPAQTPVAEAYPMSVDGWAPRITSRTLDEPVVSLHGPPVGTVTAAVTWIRVGGGGGGPHRFAVSMGPLPQAERMTFEVVQTYADGTVVRWADPAGGTHPAPVLTLLPPAPGAAGGGGHGGHGSGLAGPDEYGGSAPYEPTAADGDGGPSADVLLGAGLLAGLGGGAAVGWLGSRWRRRHRPADDAERGPSLADALSEITRGPSGDPDATTPRPPDTAGTDTTGSAAAGDEDGARAETEPTVRTTPTAGTEPTAGAAR	327	zzz6140	Actinobacteria
4864	286		2730520210|2676800506			2730520210	_EW	uncharacterized protein DUF1775	2728369481	Xiangella phaseoli DSM 45730	Xiangella	zzz3402|zzz7248	Ga0181039_101770	Aerobe	pfam07987===DUF1775	MTRGGSRRRRGALVAALATAVVLLWPATAQAAEVSFTPTEARQGESVKLEFVVPDERPGVPTESIEIRVPADPPIAEVYPLSVDGWAPLITTRKLDTPVAGLHAPATDVVTAAVTWSRTPDAGDGPARLLLSMGPLPQTDRLDFELLQTYADGMVVRWGPGQRPLPALALLPGDPAAPGAHGGHGGVPGGQPPAEGAPAGAASDGGPNANSLLAAGLVAGLGGGAVVGWLISRRRRSSTQEIDRSVLDGEPTAVHSGSDGDSAPAPGGVESAERAGSDVAEAGARR	286	zzz3402
993	196		2731500737			2731500737	_EW	Uncharacterized protein YcnI	2728369719	Paenibacillus pinihumi JCM 16419	Paenibacillus	zzz3408	Ga0128366_103620		pfam07987===DUF1775	MSPFGRRKWGRGLMRFFSVRVPSETSGTTTNAIEVRVPDGVEVLRIEPKPGWTYELTKGDGDKITAIKWTAEGKGLEVTEFTEFRFQGKVGADATELNWKAYQTYADGSKVDWVEAADGQYPASVTVVTAGTGGSDHGHGASAGTTTPDQPADQASGQSDTVAAGSNSVDRGLAIAALALGVIAVIIALVRKPRKA	196	zzz3408	Firmicutes
1042	201		2733085702			2733085702	_EW	Uncharacterized protein YcnI	2731957750	Nocardia yamanashiensis NBRC 100130	Nocardia	zzz7432	Ga0128726_122101		pfam07987===DUF1775	VSAADATPGGFTVLTVRVPNESATAGTVKVEVSLPQDNPLAVVRTEATPGWTAVARRATLATPVDNGHGGKVSEYVAGVTFTARDGNAIGPGEFTEFRLQIGPLPHVNELVFPAVQTYSDGSVVSWIERSADGTTPDKPAPILKLSAAHGDGHGKSAAAPETAAVHNDSSASIWLAGLALAISAGALASSVAPRLRGSKPE	201	zzz7432	Actinobacteria
1476	207		2734786459			2734786459	_EW	Uncharacterized protein YcnI	2734481955	Rhodococcus koreensis JCM 10743, NBRC 100607	Rhodococcus	zzz6170	Ga0128439_1003411		pfam07987===DUF1775	VRLIVPTESDDASTIGLSLTVPEGVDLTSARTLPIPGWTATVEREQSGDGERVSRVRWQATDPANGLKAAEFGVFTLSAGPWPEDVDSVPLPTEQIYSDGSVVSWNEVAVNAGIEPEHPAPVVTLASGGAHGDGHSGTPDSAPADGSSMWPRPTAIRQRGCGARSLWSPGALAGGDNRGDRSRASGSCPNLARRCSCRTTTADSRSR	207	zzz6170	Actinobacteria
1661	213		2737776009			2737776009	_EW	Domain of unkown function (DUF1775)	2737471747	Acidobacteriales bacterium JGI 01_F17_4000m (contamination screened)	Acidobacteriales	zzzz727	Ga0191209_10313		pfam07987===DUF1775	MRLAVTALMFSLLGTIAEADVTVVPRESTLGRSQIYTVRVTAEGGVTTSQTVLHIPEGVTVSRVRTQPGMQVDVRREDDRIVQITWTLDVHPGSYAEFQFIARNPEEGSEIVWKAQQVHPDGTSTDWVNPPENQRPASVTKLVGPEDAYSYFIRTYPLVEDPLIGDIRRIFAETHDGNPASDADVRHILWRLLFERDLYPTLDEATADWYGAG	213	zzzz727
5009	311		2738538022			2738538022	_EW	uncharacterized protein YcnI	2737472056	Micromonospora sp. CNZ299	Micromonospora	zz10136	Ga0193647_3470		pfam07987===DUF1775	MASTYGGERRRRITAVTALTAAGLLLWPGTAHAVDVTTTPTEARQGDAVRLEFSVPEERAGTKTNQIEVRLPTDAPIAEVYPMSVNGWAPRISSRTLDKPVAGIHSSGVSTVTTAVTWVRVGESDPGPARLALSMGPMPQAERLTFEVVQTYADGTVVRWADAAGPHRAPALTLLPAAPGAAGQAAHGGHGGPAAGAPAAADSGVDAPAAGAGGADEESGSADGMLAAGLLAGLGGGAAIGWLVSRWRRRDPGEATALAEVTGGADEDQTPTLAEVTGRTDQDEAPADVPRGTTGATVPADPTPAVSTSSR	311	zz10136	Actinobacteria
4934	300		2740013449			2740013449	_EW	uncharacterized protein DUF1775	2739367861	Micromonospora sp. CNZ309	Micromonospora	zzz3434	Ga0193655_0272		pfam07987===DUF1775	MATMHGTRSRRRAATVAALVAAGVLTWPAPAYAADVTTSPTQARQGGSVKLEFVVPDELPGARAERIEIRLPADAPIAEVYPMSVTGWAPRITSRRLDEPLAGIHSARVDEVASAVTWIRMPGGAPGPARLTLSMGPLPQADRLTFEVIRTYADGTVVRWAGPSGARRAPALTLLPAAPGAATGHGGHGAGPGAGTAGHGGGPAAGTPAGGAGDVPGTAGGAGGVPGTAGGTSAEGGNADAMLAAGLLAGLGGGAAVGWLVSRWRRREPADPVDLSVLREVPATPADAGARSPGGPVTAH	300	zzz3434	Actinobacteria
4887	292		2741234190			2741234190	_EW	uncharacterized protein YcnI	2740891880	Verrucosispora sp. CNZ293	Verrucosispora	zzzz746	Ga0193642_2401		pfam07987===DUF1775	MGTQMAMTHGGSRRRRGALVAALATAVVLLWPATAWAADGVTFTPTEAQQGNAVKLEFVVPDERPGVRTEKVEIRIPEDPPIAEVYPLSVPGWAPTITTRKLDRPVAGMHGPATDVVTASLIWSRAKGEAGAGPARLVFSMAPLPQVDRLTFELVQTYADGLQVRWGSGPGQRQLPTLTLLPGDPAYPGAHGGHGAAPGGAAPAEAPPTTATSDGGPNANSLLAAGLVAGLGGGAVVGWLISRRRRTPTEEIDRSVLDEEPDPATASSDAGEPAAGAAQDASSDAVEAGARR	292	zzzz746	Actinobacteria
1963	220		2745610827			2745610827	_EW	uncharacterized protein YcnI	2744054776	Rhodococcus sp. EPR-134	Rhodococcus	zzz6197	Ga0133074_15645		pfam07987===DUF1775	MKNTLISRAVVTTVATGSAVLLAAGIASADVSVVAPGAAQGGYSVLTFRVPTESDTASTTKLTVALPDLKSARTEPMPGWTAVVEKDPTSLVAKSVTWTADPGVGIAPGQFQQFVLSAGPLPEQDEVEFKAVQTYSDGNVVNWDQEELADGSEPDKPAPTLTLAASTGDAHGAPAAETSAASEAADSSSDNTARWLGGVGLVLGALGAALGLGALVRSKR	220	zzz6197	Actinobacteria
4926	299		2760867687			2760867687	_EW	uncharacterized protein YcnI	2758568729	Micromonospora pisi DSM 45175	Micromonospora	zzz7513	Ga0074691_2439		pfam07987===DUF1775	MNRSVRVRGVRTVRSALAGALASGVLVGGLAFAAPAGADVTVAPAQAYRGDAAKLTFRVPDERTGAYTTRVELRLPESTPIAEVYPMSVPDWGPSTTTRPLDQALTGIHHGAVTEVTSMVTWVRTAPPAAAGGVAELVVSLGPMPEAEELVFDLTQTYSDGTQVRWSGPPGPATAGTGPAPVVALLPSSAMAPAPAGNEAGNSEVAGAGEPATDGFSNVLRIGLLLVLLVVAALGGAAVARRRHPATVTGVPALPGPPADSSDAAATTAGEPATAGDAEPAGDAARTEAAGSSRWRLRS	299	zzz7513	Actinobacteria
4881	290		2771889552			2771889552	_EW	uncharacterized protein YcnI	2770939579	Actinokineospora mzabensis CECT 8578	Actinokineospora	zzz7554	Ga0244608_11594		pfam07987===DUF1775	MAYRRKALPRGLSALLAAVLGAIALSSPATAQVSIVPDRADGGGTRTFAFRLANERTDTKSTRLELVFPATPPVPYVKVASAPGWTATIRPRPLDPPIEADGKVIREVVGALVFEGGAIGPRQFEQFLVTMGPLPAEGRLLLGATQTFANGAVSRWDQNTAPAPVINFGAGSGAGGGAAPAAVAPAGEVDAAQPFQVVDTAAPADQGARSAGTTGGPPFAVLWGALGLALAVIAVVGYRSHRRGLSTAAAEPDTAESDTAESAADEPDTAGPGAAGPKAGRVEESGVGAE	290	zzz7554	Actinobacteria
4857	285		2772609718|650816362			2772609718	_EW	uncharacterized protein DUF1775	2772190706	Verrucosispora maris NRRL B-24793	Verrucosispora	zz10248|zzz9410	Ga0164974_112019		pfam07987===DUF1775	MTRGGSRRRRGGLVAALATAGVLLWPATTAWADGVTFTPTEAQQGNSVKLEFLVPDERPGVRTERIEIRMPAETPVAEVYPLSVQGWAPAITTRKLDVPVAGMHGPATDVVTAALTWTRGTGEAGTGPARLVFSMAPLPQTDQVRFELTQTYADGLQVHWGDRPGQRPLPALILTPGDPAYPGAAHGGHGAAPGGAVPGAPAPAAATPDEGPNANSLLAAGLVAGLGGGAVVGWLISRRRRADTEEIDRSVLDEEPAAENGPTAVADAEPTQRRDDRVARAGATR	285	zz10248	Actinobacteria
4903	295		2772644359			2772644359	_EW	uncharacterized protein YcnI	2772190715	Micromonospora chokoriensis NRRL B-24750	Micromonospora	zzz4948	Ga0163416_11111		pfam07987===DUF1775	MASTHGGGRRRRIVAATAVTAAGLLLWPGTAYAADVTTTPTEARQGDAIRLEFTVPEERAGTKTNQIEVRLPADAPIAEVYPMSVNGWAPRISSRTLDKPVAGIHSSGVSTVTTGVTWVRVGESDPGPARLSLSMGPMPQSERLTFEVVQTYADGTVVKWADAAGAHRAPVLTLLPAAPGGAGAVGHGHGAPAAGGPATADSGGDAPPASAGGAPEESGNADGMLAAGLLAGLGGGAAIGWLVSRWRRRNPDEATALAEVTGGPDQAATLAEITGRADETATPEPQPAGSGQPGR	295	zzz4948	Actinobacteria
4982	306		2781162987			2781162987	_EW	uncharacterized protein YcnI	2781125607	Micromonospora sp. M71_S20	Micromonospora	zzz8992	Ga0265259_0164		pfam07987===DUF1775	MATMHGARPRRRAATVAAMRGVRPRRRAVTMAVLVAAGVLTWPAPAYATDVTTSPTQARQGGSVKLEFVVPDELPGARADRIEVRLPADAPIAEVYPMSVPGWAPRITSRRLDQPVAGIHSSRIDEVVSAVTWIRMPGTAPGPARLTLSMGPLPQADRLTFEVVRTYADGTVVRWAGPTGARRAPALTLLPPAPGGAAAGHGGHGADPAAGAAGAPPAGAGNVPAAGARAAGVPAGGDAPAGGNADGMLAAGLLAGLGGGAAIGWLVSRWRRREPAEPVDLSVLREDPTPPTDGGVGAPGGPVAAR	306	zzz8992	Actinobacteria
4823	277		2784464673			2784464673	_EW	uncharacterized protein	2784132108	Micromonospora sp. Llam0	Micromonospora	zz10300	Ga0236288_1949		pfam07987===DUF1775	MVNCLRANAVRIGAVLSGSVLAVALSGPAVAAADIGLEPTQAPRGAGIQLTFELPQERPDAHTAEVRLDLPADLPIAEVYPMSVDDWAPRITNRTLPEPLPGLHGGLMTEATESITWQLVAPPADDPAPVLLTVSVGPLPDADRIDFAVTQTYSDGTVVRWGGPDAQRPGPVLTLGPADPAAAGHGAHHGDSAAAAAQEPPAPAAAGSDDAAGTGMGLLLAGLAGGAAIGAAVVWWRSRRHRGGVPADLPGARADADADEGELVGTGGTTPWRLTEQ	277	zz10300	Actinobacteria
4951	302		2791734220			2791734220	_EW	uncharacterized protein YcnI	2791354855	Micromonospora sp. CNZ295	Micromonospora	zzz9034	Ga0193643_3124		pfam07987===DUF1775	MGTTMARTREGRVRRAGAVAALVAGTVLAWPGTAYAVEVTVEPAQARQGDPAKLEFVVPEERAGTRTDRIEIRLPADAPIAEVYPMSVTGWAPRIDTRELDKPIPGVHSSMLTTVTGSVTWIRMPDAPAGPARLTLSVGPLPQVDRLSFEVRQTYADGTVVNWSGPVGEKAAPAITLLPPAPGAAPGGGHRHGAAPGAPGAAEPAGTADAPEPDRGNANALLAAGLLAGLGAGVAGGWLLSRRRRGGEAGERSDLRAVLDADPPADPPQPESPAAKPDETPRADETPRADESARAEAVARTP	302	zzz9034	Actinobacteria
1646	212		2795923030			2795923030	_EW	uncharacterized protein	2795385503	Streptomyces murinus NRRL B-2286	Streptomyces	zzzz951	Ga0308961_102172		pfam07987===DUF1775	VTVQPEGAAAKGSYAVVDFKVPNERDNASTTKVEVNLPTDHPLASVMAQPIPGWSVQLTKTKLAKPLTVHGDKIDQAVTKVTWTADGKGIEPGYFQKFPLSVGALPDDTDQLVFKALQTYSDKEVVRWIEVPQAGQDEPRNPAPVLQLTAAADEHGAAAAQDASDDKKENTAAAADSGSSSDTTARVLGVAGIVVGAAGVAYGVLAGRRRTA	212	zzzz951	Actinobacteria
5479	344		2799312103			2799312103	_EW	uncharacterized protein DUF1775	2799112249	Micromonospora sp. CNZ303	Micromonospora	zzz5157	Ga0193651_13440		pfam07987===DUF1775	MATMHGVRPEPRRRAATVAALAAAGVLAWPAPAYAADVTTSPTQARQGGAVKLEFVVPDELPGARAERIEIRLPADAPIAEVYPMSVPGWAPRITSRRLDQPVAGIHSSRVDEVTSAVTWVRMPGTAPGPARLTLSMGPLPQTDRLTFEVLRTYADGTVVRWAGPTGARRAPSLTLLPAAPGAAAGHGGHGNAPAAGAAVGGAGDVPAAGARAAGGPAAGDAPSGGGNADGMLAAGLLAGLGGGAAIGWLVSRWRRREPAEPVDLSVLREDPTPRTDPDGPGPAAAARTGAAGVEPDGRAAGADAADEHVAPERVPHVPAGAPTVGAGASAAGAQSPGRPVAAR	344	zzz5157	Actinobacteria
706	176		2802590748			2802590748	_EW	uncharacterized protein DUF1775	2802428832	Micromonospora sp. CNZ296	Micromonospora	zzz2378	Ga0193644_11957		pfam07987===DUF1775	VTVNAKAESDNAGVKSVQVFLPASPPRTSPCKALKGWKLSSKAADSYTVGGPAVPVGQDAEHQMRVWQLPNAPQVSFKILQTYSDGRVDRWIEVPSGDSRTRQPRARRQARHRGTGQRGAHHGTATPSAAPSSATTTDAPATDAAVTEFPSTSDEPAAGNGGLWKGAGVRWQSSPP	176	zzz2378	Actinobacteria
871	185		2804516452			2804516452	_EW	uncharacterized protein YcnI	2802429208	Mycobacterium talmoniae ATCC BAA-2683	Mycobacterium	zzz6527	Ga0309389_109331		pfam07987===DUF1775	GRPSAVRASTAMLTFEVPNESETGSATTELVVTLPDVASARTETVPGWTAKLDRDTAAGTVRSVTWTAAPGGGIGADQFGLFRISVKLPDADTVSFAATQKYADGTEVHWDQPPLPDGGEPDHPAPMLMLARAPGTAAPETQVPVVAANRAQSADPSDNAARLLAGAALLVAALAVTVAITRRRT	185	zzz6527	Actinobacteria
4975	304		2806323925			2806323925	_EW	uncharacterized protein YcnI	2806310404	Micromonospora sp. CNZ322	Micromonospora	zzz5244	Ga0193659_106322		pfam07987===DUF1775	MASTYGGGRRRRIVAATAVTAAGLLLWPGAAYAADVTTTPAEARQGDAVRLEFSVPEERAGTKTKQIEVRLPADAPIAEVYPMSVNGWAPRISSRTLDKPVAGIHSSGVSTVTTAVTWVRVGASDSGPARLALSMGPMPQAERLTFEVVQTYADGTVVRWADAAGPHRAPTLALLPAAPGAAGPAAHGGHAGPAAGAPAAADSGVDAAPPAPEDGADEGSADGMLAAGLLAGLGGGAAIGWLVSRWRRRDPGEATALAEVTGGPDEAATLAEITGRGDDTATPDPTPADPTPADPQSAVPAASR	304	zzz5244	Actinobacteria
5544	365		2806690276			2806690276	_EW	uncharacterized protein DUF1775	2806310543	Micromonospora violae DSM 45888	Micromonospora	zzz6545	Ga0197538_0766	Aerobe	pfam07987===DUF1775	MASTYGGGRRRRIVVATAVTAAGLLLWPGAAYAADVTTTPTEARQGDAVRLEFSVPEERAGTKTTQIEVRLPADTPIAEVYPMSVNGWAPRISSRTLDQPVAGIHSSGVSTVTTAVTWVRVGASDPGPARLALSMGPMPQTDRLTFEVVQTYADGTVVRWADATGAHRAPALTLLPPAAGGAGPVGHGGHGAPAGGAPAGGAPVGGAPVAPAGSDSGGDAAPAAGAGGADEGSGNADGMLAAGLLAGLGGGAAIGWLVSWWRRRDPAQDAALAEVTGAPAEAATADGAATAAGPSAEAATLAEITGRAAKRTEPAGPTPASFTPASSTPAAPAALTPAATTPADSASSTPAASASSTPAASAASR	365	zzz6545	Actinobacteria
5018	314		2807037292			2807037292	_EW	uncharacterized protein DUF1775	2806310638	Micromonospora kangleipakensis DSM 45612	Micromonospora	zzz7824	Ga0197552_3189	Aerobe	pfam07987===DUF1775	MTMTMTRRDRVRGTLLPAAAAAGVLLGWAGPAQAAEVSITTAPAQVHQGDAVEVTFAVPEERSGTRTERIEIRMPGDAPVGEVYPMSVPGWAPRITTRTLDQPVAGIHAPGVDTVTDSVTWIRVPGAAAGPARLALGMGPMPATDRLAFQVVQTYADGTVVRWADSAGGARPAPTLALLPAAPGAATGGHPGHGGTTAEGPADPAARADAAGAAGPAPAADGQDAPSADLLLGGGLLAGLAGGAAIGWLFSRRRRGEMALAPEQADAAGHEDPDDGAADPDRSPTDPGRPARGDGAEPVLSSAGAAPVEPTAAR	314	zzz7824	Actinobacteria
4895	293		2808521118			2808521118	_EW	uncharacterized protein YcnI	2806311046	Micromonospora sp. A202	Micromonospora	zzz7836	Ga0314268_1931		pfam07987===DUF1775	MASTYGGERRRRITAVTALTAAGLLLWPGTAHAVDVTTTPTEARQGDAVRLEFSVPEERAGTKTNQIEVRLPADAPIAEVYPMSVNGWAPRISSRTLDKPVAGIHSSGVSTVTTAVTWVRVGESDPGPARLALSMGPMPQAERLTFEVVQTYADGTVVRWADAAGPHRAPALTLLPAAPGAAGQAAHGGHGGPAAGAPAAADSGADAPATGAGSAGEESGGADGMLAAGLLAGLGGGAAIGWLVSRWRRRDPGEATALAEVTGGADEDQTPTLAEVTGRTENDQTPAVSTSSR	293	zzz7836	Actinobacteria
1084	203		2812982928			2812982928	_EW	uncharacterized protein YcnI	2811995056	Actinoalloteichus cyanogriseus NRRL ISP-5103	Actinoalloteichus	zzz6572	Ga0163415_103701		pfam07987===DUF1775	VPAWPEEVPAGGSGRVTFRVPDERPHAGTVALTVTFPEEHPLTSVSARPPPGRASEVATVELDEPVEAHGVGITEAVSSVTWTAEDGVRVEPGEFQEFEVDLGGFPEGADVVVMPAERTHDPGEVVSWADPPPRDGADLPAPTLRLVEGGAGHHDHAEPSEDAASPVGGAEGGTARALGGMGLVVGALDLGLALGVLVRTRRG	203	zzz6572	Actinobacteria
4693	265		2819107553			2819107553	_EW	uncharacterized protein YcnI	2818991232	Pseudonocardia cypriaca DSM 45511	Pseudonocardia	zzz2518	Ga0310437_5282	Aerobe	pfam07987===DUF1775	MACGRKFFPRLLAATFVSMACMLAFAPAASARVTVVPGEVQGGGTETFAVRLSNEQPDLVTTRLELSFPADVVIPRVEVAPVGKWRAKVDMRRVDPPVTVDGEEVDEAVASIVWTGGEIAPKQFEQFLVTAGPLPVGGGRLVLAAAQGYEDGTVDRWTGPARPGWPGAPTITITPSSDAAPADRPAESGRAPVQVGAGPAAAAAAVEPVSAGTGVLPWILLAVGVLVAGVATAVGYRQQERRKRLARRRLTSTKIRKLPTGAGRR	265	zzz2518	Actinobacteria
4866	286		2819785549			2819785549	_EW	uncharacterized protein YcnI	2818991478	Micromonospora palomenae DSM 102131	Micromonospora	zzz2526	Ga0264319_111950	Aerobe	pfam07987===DUF1775	MGAQMAITRNGGRRAGLVLAAAVAGALAWPGAALAADVTTTPTQANQGDAVELTFVVPEERPGARTEKIEVKLPPDAPIGEVYPLSVDGWAPLITSRDLDAPVAGIHAPSVTTVTAAVVWTRAAGKPQPGPARLALAMGPLPQTDRMSFELVQTYSDGTVVRWADPAGGAHPAPTLALLPAAPRAATGHGHGGPDAAPAAGGDEAAADPGAEDGGPSDDVLLGGGLLVGLGGGALVGWAVSRGRHRAEPADDVEGDQPDGEPSTDEQPEGERSLTDRAKGEPVGSR	286	zzz2526	Actinobacteria
5398	335		2830931813			2830931813	_EW	uncharacterized protein YcnI	2830928545	Micromonospora profundi DSM 45981	Micromonospora	zzz7973	Ga0373997_3270	Aerobe	pfam07987===DUF1775	MASTYGGGRLRRIAAVTALSATGLLLWSGTAAYAADVTTTPTQARQGDAVRLEFSVPEERAGTTTRQVEVRLPADAPVAEVYPMSVDGWAPKISSRTLDKPVAGIHSGGVSTVTSAVTWVRVGASTPGPARLALSMGPLPQTERLTFEVVQTYADGTVVRWAGADGAHPAPVLTLLPAAAGAAGPAGHGGHGAPAAGAAAGPGAGADDGAGTNGGAGTNGGAGADGAAVAGTNSAGEESGNADAMLAAGLVAGLGGGAAIGWLVSRLRRRDPAERTALAEVTGATEAESVSAATPPDSPAASTEAAVALPESPAASTLPTAAAELASAATPARSG	335	zzz7973	Actinobacteria
4987	307		2831936739			2831936739	_EW	uncharacterized protein YcnI	2831935698	Jishengella sp. AZ1-13	Jishengella	zzz6692	Ga0336644_1042		pfam07987===DUF1775	MAMTRGGSRRRRAGTVAALALAGVLGWPTAAWADDVTFTPPQAQQGNSVKMEFVVPDERPGVRTERIEIRMPADPPIAEVYPLSVAGWAPAITTRKLDVPVAGMHGPATDVVTAALTWTRAPEAAEGPARLVFSMAPLPQTEQLNFELVQTYTDGLQVQWGSGPGQRPLPPLTLAPGDPNYPGAHGGHGAAPGGAADAPPAPAAAANGPNPTSLLAAGLVAGLGGGAVVGWLISRRRRAADEIDRSVLDEEPTPRPAESAADPEQPTTPPAQPVTTPTQPAATPTRASAVEPAKSPVRQGHPAGAGR	307	zzz6692	Actinobacteria
4869	287		2832005996			2832005996	_EW	uncharacterized protein YcnI	2832004796	Jishengella endophytica JCM 18317	Jishengella	zzz5400	Ga0337664_1201		pfam07987===DUF1775	MTRSGSRRRRGALVAALATAGVLLWPATAWADGVTFTPTEAQQGNSVKLEFVVPDERPGVRTERIEIRMPQDTPVAEVWPLSVAGWAPAINTRKLDAPISGMHGPATNVVTASLTWTRAAGQTDEGPARLVFSMAPLPQTDRLTFELTQTYADGLQVHWGAGPGQRPLPALTLTPGDPSYPGAGHGGHGAAAGGGEPGGAPSATAGTDGGPNATSLLIAGLVAGLGGGAVVGWLISRRRRSIADDVDRSVLDEVPTDGDAEPATRTDRESEPAARTDDEVVRVGAAR	287	zzz5400	Actinobacteria
124	145	Alpha	643067004		ZP_03511719	643067004	H__	hypothetical protein	642979303	Rhizobium etli 8C-3	Rhizobium	zzz7998	Retl8_010100014837	Aerobe	pfam07987===DUF1775	MKTIKTFGKAFPLAVLLSATAFADAEAHVSFLDKEASQESTILATLQVPHGCDGKATTEVRVKLPEGFVFAKPQPKAGWELEVIKGDYQKTYDNHGDKVKTGAVEIRWKNGNLSDDFYDTFVIQGKVSGVEAGTSLAFPVTQMCG	145	zzz7998	Alphaproteobacteria
2632	235		649684999|639857472		YP_003949724	649684999	H__	hypothetical protein	649633096	Stigmatella aurantiaca DW4/3-1	Stigmatella	zzz2628|zzz6707	STAUR_0088	Aerobe	pfam07987===DUF1775	MSASPRLLLAAVAVLLCTAAEAHISVISGPAIAGNNQELTFNISHGCSGADTFRIEVRIPDGVTSVRPLDSMLGKAVLSKDAEGVLKSVVWTKPAADVLPGDTHLYRVSLSALLPNTPFTTLFFPTIQSCRAADGTETTVEWTAASTDHGHGGGTAPTTNPAPFVFLLPARSPGWNKYTVDQHVHDLSVFKDAQIVWAGNTAYSANPLVLSLIEKEQGTQVLKEIHPGTEIWVKY	235	zzz2628
888	186		2236668296			2236668296	H__	Domain of unkown function (DUF1775)	2236661007	actinobacterium SCGC AAA278-O22 (unscreened)	actinobacterium	zzz6779	A278O22DRAFT_00003120		pfam07987===DUF1775	MKKVLAVFGISFSMLLALVSPASAHVSSQSKGYTLIAGQSSRLWLSLGHGCTYKDGHYPTSVFKVVVPATAGKPTPEFHYGFKTSVVASAELDKNNAPLSYTVTWTAKTLGHAIDDGTFYDFGLKLKWDATPQTIAFPTTQICYAPGKKPLYLQWIITDGSTKAATEDTEFGPAPTVTTIAAPSTK	186	zzz6779	Actinobacteria
2845	239	Delta	2512832086			2512832086	H__	Uncharacterized protein YcnI	2512564078	Corallococcus coralloides DSM 2259	Corallococcus	zzz9422	COCOR_05733	Aerobe	pfam07987===DUF1775	MKSVLGPLCVVAGSLLSSSAFAHAAVAGATPPYAGATFEADITVSHGCDGADTSKMRVQIPEGVTNVRPVDSVFGTAEVEKDASGNVTAVTWTRPPGNVKAADTHFFHLGLRMKLPSKPFTTLFFPTTQTCSTQGGALTVVEWTSTAGGEHSHDGDAGTAPSENPAPSLYLLPSRLPGWNQYTVEEHVHDLTVFKDALIVWSGTQAYSFNPVTQALIEKEPGVTALTQIHPGTVIWVKY	239	zzz9422	Deltaproteobacteria
187	156		2514429399			2514429399	H__	Domain of unkown function (DUF1775)	2513237308	Cardiobacterium valvarum F0432	Cardiobacterium	zzz2657	HMPREF9080_02559	Aerobe	pfam07987===DUF1775	MEYCPMKMKVLLSALALSAFIINAQAHVTIRNFANGVDSIAGKSDSFRLNVPTNRGKAVTEVKMVVAEGVKLLFIHPVPGWTYTTEKNDEGNIVSITYKGRMEAGEFTSFPFIALNPKNAVEPVKYKAYVTYEDGVIVPFDGSEEAKGYQPTIQLK	156	zzz2657
5493	349	Alpha	2515458659			2515458659	H__	hypothetical protein	2515154079	Martelella mediterranea DSM 17316	Martelella	zzz6777	B038DRAFT_00790	Obligate aerobe	pfam04314===PCuAC<<>>pfam07987===DUF1775	MTTFMTRLAWAGAISLASLSAANAHMTLETGEAPAGGSYKAVIRVPHGCDGAATTEIRVQVPEGFYSVKPMPHAGWELETVTGAYAETYMNHGTPVSEGVTEVIWKGGELPDAYYDEFVMHGSLSADIAPGTVLYFPAVQLCADGSANHWTGTGETSDAEPAPKLTVTAAVAGHGHGGHDDHAAMSHDMSHDMDHAMSEDIKVGDLDITGAFARATLPGAPVGGGFLSITNNGDTDDRLIAASSDAAGDLQLHNMRMDGEVMKMYQMTDGIPVPAHETVELSPGGLHIMFMKLNGPLVEDTVVDVELTFEKAGKVTVPFTVKSIAAKEAGHDMHGMDHDHADHGDMKAN	349	zzz6777	Alphaproteobacteria
84	123	Alpha	2520380445			2520380445	H__	Domain of unkown function (DUF1775)	2519899620	Rhizobium sp. Pop5	Rhizobium	zzz8115	RCCGEPOP_35904		pfam07987===DUF1775	MKTIKTETIKTLGFAVLFSATAVAGAEAHVSFLDKQAKQETTILATLQMPHGCDGKATTEVRVKLPEGFVFAKPQPKAGWELEVIKGDYQKTYDNHGDKVKTGAIEIRWKNGNLSDDFYDTFV	123	zzz8115	Alphaproteobacteria
2968	240		2521989022			2521989022	H__	Uncharacterized protein YcnI	2521172697	Myxococcus stipitatus DSM 14675	Myxococcus	zzz4137	MYSTI_06776		pfam07987===DUF1775	MKSSLPTLFAVASLVAGTAAQAHISVTGPGPAVAGTTYDAQLTISHGCSGADTYRVKVRIPAGVTSVRPLDSTFGKATVEKDGNGQVTSITWTRGNAADVLPADTHAHKLALRARLPDTPFTTVYFPTTQVCRDAQGRETTVEWVGTSGHGGHDGADSGSTPQAEPAPELFVYPARTPGWNKYTVETHVHDFAVFRDALIVWAGDSAYSPNPVTKALIETEAGTKVLTEIHPGTEIWVKY	240	zzz4137
2967	240		2528632770			2528632770	H__	Uncharacterized protein YcnI	2528311104	Myxococcus fulvus 124B02	Myxococcus	zzz4160	MFUL124B02_07254	Aerobe	pfam07987===DUF1775	LKTSLPLLLASTSLLVGTAAQAHIGTSGAGPAIEGTSYEVQFTVGHGCSGADTYRLQIRIPEGVTSVRPLDSQFGKAVVEKDASGNVKSITWTRTSAAEVLAADTHAHRVSLRARMPNTPFAMVYFPTTQTCRDAQGQETTVEWVGTSGDHQHGTEDAGSEPQAEPAPAVFIYPARTPGWNKYTVQEHVHDLSVFKDALIVWSGKSAYSANPVTKELIASEPDTTPLTEIHPGTEIWVKY	240	zzz4160
2602	235	Beta	2538041242			2538041242	H__	Uncharacterized protein YcnI	2537561635	Cystobacter fuscus DSM 2262	Cystobacter	zzz9543	D187_004941		pfam07987===DUF1775	MKVSSRTLSAIAAFLLCHTAEAHIGLSTPAQPIAATTQELSFLVGHGCEGLDTYRIEVQIPEGVGGVRPLDSAFGRAVVLKDDTGRVKTVTWTKPEASVLPEDSQFYKLTLRASLPNAPFTALYFPTIQTCRAPDGTEKVAAWVSTSGGHGHLAEGSTELPAPSLVVVPPRTPGWNKYTVTQHVHDLSVFKDAQIVWAGNAAYSPSEFISGLISKEPNTQVLQQIHPGTEIWVRY	235	zzz9543	Betaproteobacteria
167	150	Beta	2548169847			2548169847	H__	Domain of unkown function (DUF1775)	2547132290	Neisseria sicca 4320	Neisseria	zzz2820	NSCA4DRAFT_01649	Aerobe	pfam07987===DUF1775	MKIKLLFSALALSALMMDAQAHVTIRNNSNGVDSISGKSDHFRLNVPTNRGKAVTGVKMVVAEGVKLLFIHPVPGWTYKTEKDAQGNIVSITYKGRMEAGEFTSFPFIALNPKGDVSVKYKAYVTYADGVVVPFDGSEEAKGYQPTIHLK	150	zzz2820	Betaproteobacteria
5411	336	Alpha	2586336208|2674733463			2586336208	H__	hypothetical protein	2585427719	Martelella sp. AD-3 (contamination screened)	Martelella	zzz4315|zzzz550	T282DRAFT_00868		pfam04314===PCuAC<<>>pfam07987===DUF1775	MTTFMTRLAWAGAISLASLSAANAHMTLETGEAPAGSSYKAVIRVPHGCDGAATTEIRVKVPEGFYSVKPMPHAGWQLETVTGPYANTYMNHGTPVSEGVTEVIWKGGELPDAYYDEFVMRGSLSADIAPGTVLYFPAVQLCADGSANHWTATGETGDGEPAPKLTLTAAKGGDDHHGHDDAMAPDHVTLGDLDITSAFARATLPGAPVGGGFLSITNNGDTDDRLIAASSDAAGDLQLHNMRMDGEVMKMYQMTDGIPVPAHETVELSPGGLHIMFMKLNGPLVEDTVVDVELTFEKAGKVTVPFAVKSIAAKEAGHDMHGMDHDHADHGDMKAN	336	zzz4315	Alphaproteobacteria
2637	235		2592594134			2592594134	H__	Uncharacterized protein YcnI	2590828685	Archangium violaceus Cb vi76	Archangium	zzz1621	Q664_22710		pfam07987===DUF1775	MKAPSSTLFAVATVLLCHTAQAHISVTSGPAFAAKSQELTFKVGHGCNGADTYRVEIRIPDGVGGVRPLDSTFGKAVVSKDGTGKITSVTWTKAAADVLPSDTQLYKFTLNAALPDTPFTPLFFPTIQTCRAADGTESTTEWVGTSTEHNHLRPEDSSAYPAPYVFLLPARTPGWNKYTVEQHVHDLSVFADAQIVWAGSAAYSANPSTLQLIEKEPNTQVLSAIHPGTEIWVKY	235	zzz1621
875	186		2606558948			2606558948	H__	Domain of unkown function (DUF1775)	2606217191	actinobacterium SCGC AAA028-G02 (contamination screened)	actinobacterium	zzzz330	Ga0009080_11737		pfam07987===DUF1775	MKKTLAVFGISFSLLLGFITPASAHVSAQSKGFTLVAGQSSRLWLSLGHGCTYKNLKYPTSVFKVVVPASAGKPTPEFHYGYKTSVVASTEVDSKNVPLSYTVTWTAKTVSHAIDDGTFYDFGLKLKWNATPQTIAFPTTQICYAPGKKPLYLQWNITDGSTKPGTEDSEFGPAPTVTTIAAPITK	186	zzzz330	Actinobacteria
2541	233		2611344084			2611344084	H__	Uncharacterized protein YcnI	2609460080	Hyalangium minutum DSM 14724	Hyalangium	zzz5740	Ga0055551_104390		pfam07987===DUF1775	MKRTVAAVLAITGAFLVPGVALAHIAVSSGPGFANTTQEIAFGVGHGCEGADTYSVKVDIPAGVTSVRPVRSDFGNVSVEKNAQGDVIAVVWQKADADVLPSDLSYYKLVIRLKVPNQPFTTLYFPTHQTCKASNGTLTTVDWVGTPTTTGGTTAPEPAPELRIVPARKAGWNKYTVPAAVTDLSLFFGDAQIVWKGTAAYSANASTAELAKTTSGVSELTSLQANDEIWVRY	233	zzz5740
5491	347	Alpha	2621317276			2621317276	H__	hypothetical protein	2619619303	Martelella endophytica YC6887	Martelella	zzz2988	Ga0074067_111167		pfam04314===PCuAC<<>>pfam07987===DUF1775	MTTFMTRLAWAGAISLASLSAANAHMTLETGEAPAGGGYKAVLRVPHGCDGAATTEIRVQVPEGFYSVKPMPHAGWELETVTGAYAETYMNHGMPVSEGVTEVIWKGGELPDAYYDEFAMRGSLSADIAPGTVLYFPAVQLCADGSANHWTGTGETSDAEPAPKLTVTAAGHGHGGHDDHAPMSHDMSHDMDHAMSEDIKLGDLDITGAFARATLPGAPVGGGFLSITNNGDTDDRLIAASSDAAGDLQLHNMRMDGEVMKMYQMTDGIPVPAHETVELSPGGLHIMFMKLNGPLVEDTVVDVELTFEKAGKVTVPFAVKSIAAKEAGHDMHGMDHDHADHGDMKAN	347	zzz2988	Alphaproteobacteria
5381	334	Alpha	2621318090			2621318090	H__	hypothetical protein	2619619303	Martelella endophytica YC6887	Martelella	zzz2987	Ga0074067_111982		pfam07987===DUF1775<<>>pfam04314===PCuAC	MNLFMNRLAWAGAISLVGLSTANAHMTLETGTAAAGSSYKAVVRVPHGCDGAATTEIRVKVPEGYYSVKPMPHAGWTLETVNGPYAETYMNHGTPVSEGVTEVVWTGGNLPDAFYDEFVMSGSLSADIAPETVLTFPTEQLCADGSANHWTGEDGGEPAPKLIVTAVADNDAHASHGEMAHDMDHAMPNGITVGDLDITGAFARATLPGAPVGGGFLTITNKGETNDRLVAASSDAAGDLQLHNMRMDGDVMKMYQMTDGVPVPAHESVTLAPGGMHVMFMQLNGPMVEGSTVDVELTFEKAGTVIVPFPVRGIAAKDAGPEAGMNHGNMDHGQ	334	zzz2987	Alphaproteobacteria
2061	221		2636556124			2636556124	H__	Domain of unkown function (DUF1775)	2636415433	Corynebacterium renale CIP 52.96	Corynebacterium	zzz1717	Ga0081125_10110		pfam07987===DUF1775	MKKIAAVAAVTVVLANPVAASAHVSAEPSEAAAGTFSTISFGIPHGCDGSATTALTFAIPDGVEKVKPNVNPAWDITLDQQNDRVTSVTYKAKTPLPDTLRDSVALTVKPAESAAGQALLSRSPRRVSRGRSCGMRRTIRKSTRRRQFRLRQSRAMSTRTAVIRMRATKVTKLQPQQSPQRQNLRHSPAGEWDLARWAFCLVWRRSLLLCDVAKRMFHVKH	221	zzz1717	Actinobacteria
908	186		2650293524|2651905037			2650293524	H__	Domain of unkown function (DUF1775)	2648501556	Actinobacteria FNED7-bin-6	Actinobacteria	zzz1801|zzz4940	Ga0101905_13105		pfam07987===DUF1775	MKKKLGLVSAVILAATILIPDSASAHVGVQTRGNSLVAGASSRIYLSLGHGCTYKGVQYGTRIFQTEVPAAAGKPTPEFHQGFKATVVASTQVDAKNTPVYYTVTWTAKSSYWTIDPNSFYDFGIKVTWNATPQKIFFKTTQTCFIPTENGQVKAYLQWNIVDGSTKAATVDTEFGPAPAVTTVAS	186	zzz1801	Actinobacteria
869	185		2651900803			2651900803	H__	Domain of unkown function (DUF1775)	2651869508	Actinobacteria FNEB7 bin_16 acI-A	Actinobacteria	zzzz488	Ga0105406_113069		pfam07987===DUF1775	MKKVISICAASIAVLLATTPIAEAHVGTQSRGNTLVAGKSSRIYLSLGHGCTYQGVQYGTRIFSVVVPSTAGKPTPEFVQGWPVKVLASTQVDAKNVPDHYTVTWTSKSIYWVIDPYTFFDFGMKVTWNATPQTIAFKTTQTCYAPTAAGQKPLYLQWTITDGSTQAATADTEFGPAPTVTTVAS	185	zzzz488	Actinobacteria
914	187		2651957614|2651909307			2651957614	H__	Domain of unkown function (DUF1775)	2651869534	Actinobacteria FNEB6 bin_39 acI-B	Actinobacteria	zzz3134|zzz8686	Ga0105432_107530		pfam07987===DUF1775	MKKVISIAACAALFIGLAVTPANAHVGTQTRGNSLVAGTSSRIYLSLGHGCTYNGVQYGTHIFSTQVPATAGKPTPEFHQGFKATVVASNEVDAKNIPAYYTVTWTARNSTWDIDPYTFYDFGFKVTWDKTPQKIFFKTTQTCFARDTDAGKNIPLFLQWNITDGSTKDATADTEFGPAPSITTVAA	187	zzz3134	Actinobacteria
913	187		2651963897			2651963897	H__	Domain of unkown function (DUF1775)	2651869541	Actinobacteria FNEF8-2 bin_13 acI-B	Actinobacteria	zzz5894	Ga0105439_12653		pfam07987===DUF1775	MKKVISIAACAVLFMGFAISPANAHVGTQTRGNSLVAGTSSRIYLSLGHGCTYNGVQYGTHIFSTQVPATAGKPTPEFHQGFKATVVASNEVDAKNIPAYYTVTWTARNSTWDIDPYTFYDFGFKVTWDKTPQKIFFKTTQTCFARDTDAGKNIPLFLQWNITDGSTKDATADTEFGPAPSITTVAA	187	zzz5894	Actinobacteria
5323	332	Alpha	2671059014			2671059014	H__	hypothetical protein	2667528162	Martelella mediterranea USBA-857	Martelella	zzz5937	Ga0105853_10651		pfam04314===PCuAC<<>>pfam07987===DUF1775	MTMFMSRLAWAGAISLASLSAANAHVTLETADAAAGGSYKAVIRVPHGCDGAATTEIRVRVPEGFYSAKPMPHAGWQLETVTGAYADTYMHHGTPVSDGVTAVIWKGGELPDAHYDEFVMRGSLSADIAPGTELYFPVEQLCADGSANHWTGMGEPGEGERAPKLTVTAAETGHSHHQNAPEAMTPGPVTLGDLEIDGAFARATLPGAPVGGGFLSITNNGDTDDRLVGASSDAASELQLHNMRMDGDVMKMYQMPDGIPVPAHETVTLKPGGMHIMFMDLNGPLVEDTVINVELTFEEAGTVVVPFPVGSIAAKEAGHDMPGMDHGDMKAH	332	zzz5937	Alphaproteobacteria
2727	237		2682721580			2682721580	H__	Uncharacterized protein YcnI	2681813061	Sorangium cellulosum So0007-03	Sorangium	zzz5976	Ga0128796_115787		pfam07987===DUF1775	MNRVLQSCLIVAGSLFVATAARAHISVSGPAFAGATHEATFGVGHGCDGADTYRVKVQIPAGVTSVRPLDSTFGKAVLEKDTEGNVTAVVWTKPVADVLPADTNYYKLTMRFKVPDASFKTLFFPTLQTCRTPDGTETIAEWVDTSGEHGNHDADAGTPATHPAPSLTVLPPRSPGWNKYTVNEHVHDLSIFKDALIVWAGKAAYSPNPNTQSLIMTEPDTEVLTAIHPGTEIWVKY	237	zzz5976
2995	240		2694991337			2694991337	H__	Uncharacterized protein YcnI	2693429886	Myxococcus fulvus DSM 16525	Myxococcus	zzz1938	Ga0131203_102872		pfam07987===DUF1775	LKTSLPLLLASAGLLVGTAAQAHIGTSGAGPAIEGTSYEVQFTVGHGCSGADTYRLQIRIPEGVTSVRPLDSQFGKAVVEKDASGNVKSITWTRASASEVLAADTHAHRVSLRARMPNTPFANVYFPTTQTCRDAQGQETTVEWVGTSGDHQHGTTDAGAEPQAEPAPAVFIYPARTPGWNKYTVQEHVHDLSVFKDALIVWSGKSAYSANPVTKELIASEPDTTPLTEIHPGTEIWVKY	240	zzz1938
2626	235		2695007746			2695007746	H__	Uncharacterized protein YcnI	2693429888	Stigmatella erecta DSM 16858	Stigmatella	zzz3277	Ga0131206_11620		pfam07987===DUF1775	MNASPRLLLAAVATLLCTAAEAHISVLSGPFIAGNSQELTFNIAHGCSGVDTFRIEIHLPEGVTSVRPLDSVFGKAALSKDANGAVKSVVWTKPAAEVLPGDTHLYRVGLSALLPNKPFTTLYFPTFQSCRAADGTESTVEWSATRGGHDHGGGTGPSANPAPAVFLLPERAPGWNKYTVDQHVHDMGVFKDAQIVWAGKTAYSPNPLVRSLIEREPDTQMLQEIHPGTEIWIKY	235	zzz3277
2620	235		2695034972			2695034972	H__	Uncharacterized protein YcnI	2693429895	Stigmatella aurantiaca DSM 17044	Stigmatella	zzz4665	Ga0131204_103293		pfam07987===DUF1775	MNASLRLSLAAVATLLCTAAEAHISVLSGPFIAGNSQELTFNIAHGCSGADTFRIEIHLPEGVTSVRPLDSVFGKAALSKDANGAVKSVVWTKPAAEVLPGDTHLYRVGLSAMLPNKPFTTLYFPTFQSCRAADGTESTVEWIATGGGHDHGGGTGPSANPAPAVFLLPERAPGWNKYTVDQHVHDMAVFKDAQIVWAGKTAYSPNPLVRSLIEREPDTQMLQEIHPGTEIWIKY	235	zzz4665
128	145	Alpha	2700121933			2700121933	H__	Uncharacterized protein YcnI	2698536693	Mesorhizobium sp. L103C131B0	Mesorhizobium	zz10016	Ga0123927_105425		pfam07987===DUF1775	MNKYLLPAAAFLVLGTSAAFGHITLETQEAPVGSTYKAVLRVPHGCEGKATIAVRVQIPEGVIGVKPMPKPGWTLQVKKGKYEKSYQLYGEAVTSGVKEVDWSGGSLPDEFYDEFVFRGTLAADLPAGQKLYFPVVQECDGAITR	145	zz10016	Alphaproteobacteria
86	124		2702576408			2702576408	H__	Domain of unkown function (DUF1775)	2700989424	Bradyrhizobium japonicum CCBAU 25435	Bradyrhizobium	zzzz630	Ga0112632_13821		pfam07987===DUF1775	MTLSKGPNMSKKSCLFLIAALAASPASAHITLETKQATVGSYYKAVFAVPHGCAGSPTVKIRVQIPEGVIAVKPMPKAGWSVDVVEGKYANEYDYHGNKLASGVREVAWSGGKLPDHNYDEFVI	124	zzzz630	Proteobacteria
2673	236		2713955334			2713955334	H__	Uncharacterized protein YcnI	2713896719	Unclassified Kofleriaceae PNA_bin4	Unclassified	zzz4715	Ga0159046_100724		pfam07987===DUF1775	MMNLPSLEPRWLAILAATALAASPAAAHIAVSSGPAPANATSKIVFGVGHGCAGADTLSVTIEIPAGVTSVRAVRSDFGKPALQKNGAGAVTSVTWQKVDAEVLDADDGYYELTLRVRTPDAPFTRLFWRIHQTCRAMDGTETTVPWVALPGESGEPAAPLVLLPARRNGWNAWTLPTGASVAPVDMARFFGDAQIVWRGLAAYSASPTIAALVAATPGVTALTELAAGDEIWVKY	236	zzz4715
2473	231		2723655709			2723655709	H__	Uncharacterized protein YcnI	2721755703	Minicystis rosea DSM 24000	Minicystis	zzz4749	Ga0175540_1111679		pfam07987===DUF1775	MKRAFLSLVALAAVSLAPAIASAHISIASGPGFAGSSQEISFGVGHGCSGLDTYSVKIEIPSDVTSVRAMTSDFGAVSFEKDAANIIKSVTWQKPDASLLEEDLGYYKLVLRIKVPNKPFTLLHFPAHQTCRSKDGQTTTTVDWIAVEETDGGAEPAPALKILPTRNPGWNKVTVPAAITDLSVFFSDALIVWKEDAAYSANPNTVDQISKTAGVKALGALAANDEIWVKY	231	zzz4749
175	152		2732547698			2732547698	H__	Uncharacterized protein YcnI	2731957642	Moraxella lacunata NBRC 102154	Moraxella	zzz6153	Ga0128603_12671		pfam07987===DUF1775	MTFLKTTAIAMLTLSMALTAHAHVTVRNFANGVDSLSGKSDSFRLNVPTNRHKAITQVEFVVADDVKLLFIHPVPNWTYTTTKRANGDIDKVIYTGRMEAGEFTSFPFIAKNPAKGDITVKYKAYITYEDGVVVPFDGSADAHGYQPTILLK	152	zzz6153
2748	237		2733217699			2733217699	H__	Uncharacterized protein YcnI	2731957796	Sorangium cellulosum So0157-25	Sorangium	zzz3422	Ga0128790_114802		pfam07987===DUF1775	MKRALQSCLIVAGSLFAATAAQAHISVSGPAFAGATHEASFGVGHGCDGADTYRVKVQIPAGVTSVRPLDSTFGKAVLEKDAEGNVTAVVWTKPLADVLPADTNYYKLSLRFKVPETPFKTLYFPTVQTCRTADGAETVAEWVDTSGDHGSHGENPDAPESLPAPALTVLPPRAPGWNKYTVNEHVHDLSVFKDALIVWAGKAAYSPNPSTQSLIMTEPDTEVLTMIHPGTEIWVKY	237	zzz3422
2724	237		2733227689			2733227689	H__	Uncharacterized protein YcnI	2731957797	Sorangium cellulosum So0003-19-2	Sorangium	zzz6165	Ga0128791_115033		pfam07987===DUF1775	MKRALQSCMIVAGSLFTATVAHAHISVSGPAFAGATHEASFGVGHGCDGADTYRVKVQIPAGVTSVRPMDSTFGKAALEKDAEGNVTAVVWTKPLADVLPADTSYYKLTLRFKVPETPFKTLYFPTIQTCRTADGTETIAEWVDTSGDHGSHEPSPDAPESLPAPSLAVLPPRVPGWNKYTVNEHVHDLSVFNDALIVWAGKAAYSPNPSTQSLIRTEPDTEVLTMIHPGTEIWVKY	237	zzz6165
2718	237		2733238993			2733238993	H__	Uncharacterized protein YcnI	2731957798	Sorangium cellulosum So0008-312	Sorangium	zzz7437	Ga0128792_106768		pfam07987===DUF1775	MKIALQSCLIVAGSLFTATAAYAHISVSGPAFAGATHEASFGVGHGCDGADTYRVKVQIPAGVTSVRPTDSTFGKAALEKDAEGNVTAVVWTKPLADVLPADVNYYKLSLRFNVPETPFKTLYFPTVQTCRTADGTETIAEWVDTSGDHGSHEPNPDAPTSLPAPALTILPPRAPGWNKYTVNEHVHDLSVFKDALIVWAGNAAYSPNPSTQSLIMTEPDTEVLTMIHPGTEIWVKY	237	zzz7437
2697	237		2733251935			2733251935	H__	Uncharacterized protein YcnI	2731957799	Sorangium cellulosum So0011-07	Sorangium	zzzz720	Ga0128793_130703		pfam07987===DUF1775	MKRVFQSCLIVAGSLFAATAARAHISVSGPAFAGATHEATFGVGHGCDGADTYRVKVQIPAGVTSVRPLDSTFGKAVLEKDTEGNVTAVVWTKPVAEVLPADTTYYKLTARFKVPDAPFKTLYFPTTQTCRTPDGTETIAEWADTSGEHGSHDADAGTPTTNPAPALTILPPRSPGWNKYTVNEHVHDFSVFQDALIVWAGKAAYSPNPNTQSLIMTEPDTEVLTAIHPGTEIWVKY	237	zzzz720
3013	240		2737600216			2737600216	H__	uncharacterized protein YcnI	2737471639	Agitococcus lubricus DSM 5822	Agitococcus	zz10135	Ga0183448_107114		pfam07987===DUF1775	MLNRSVLAMTLVGALVASQFASAHVGFFRDSNNLPITGNTIIATLNVPHGCHDAADVGYDTNKIEVKMPAGVALSSVMPMHSTFGKVKIVKDNAGKVSSLVWEQKTEDVQTEASHFYQVSFRVALSTINGTTTTPIPAFSTLGFETTQYCGANNQLSEVWTGANTPTLYILPKRGLGWNKYTVPNTLDLTGTAKNFFTDAAIVWKNKEGHSANGQTLELIKKNATQLLTIPAGSDIWVKY	240	zz10135
2593	234		2770813882			2770813882	H__	uncharacterized protein YcnI	2767802750	Sorangiineae bacterium NIC37A_2	Sorangiineae	zzz1168	Ga0248520_105713		pfam07987===DUF1775	MHTLRPFCFVVPLVLVPWVVHAHISLKGSNAGPAFAGASDVFVFGVGHGCEADGAALDTTSVTVEIPAGVTSVRPELSGFDEATIEKDAAGAIVSVTWTKDKALAEDIAYYGLKLRFKPPDAPFTQLKFPAHQTCRSANGETEVTTDWVGDEGETDVEPAPTVIVLPARAPGWNKYTVENDITELALFFADAQIVWQGTAAYSASASTAELIDGTEGVTALSKIRAKKEFWVKY	234	zzz1168
2598	235		2770824615			2770824615	H__	uncharacterized protein YcnI	2767802752	Melittangium boletus DSM 14713	Melittangium	zzzz846	Ga0248600_117902		pfam07987===DUF1775	MKVQASSLSAVAVFLLSHVAEAHIGLSTGTPAIAATTQELSFAVGHGCEGLDTFRIEVRIPEGVGGVRPISSAFGKAVVSKDANGRVTAVTWTKADADVLAEDSQFYKFTLRAALPNVPFTTLYFPTVQSCRKADGTVVTQEWVGTGSDHGGHLAEDTALPAPALFVLPARTPGWNKYTVTQHVHDLSVFHDAQIVWSGNAAYSPSAPISDLIAKEPNTQVLREIHPDTDIWVRY	235	zzzz846
2606	235	Beta	2770831448			2770831448	H__	uncharacterized protein YcnI	2767802753	Cystobacter ferrugineus Cbfe23	Cystobacter	zzz8926	Ga0248592_11024		pfam07987===DUF1775	MKVSSRTLSAIAAFLLCHTAEAHIGLSTPAQPIAATTQELSFLVGHGCEGLDTYRIEVQIPEGVGGVRPLDSTFGRAAVTKDETGRVKAVTWTKSSDVLPEDTQFYKVTLRASLPNAPFAALYFPTIQTCRAPDGTEKVSAWVGTSGDHGHGLAEGSTELPAPSLVVLPPRTPGWNKYTVTQHVHDLSVFKDAQIVWAGSAAYSPSDYVSGLISQEPNTQVLEQIHPGTEIWVRY	235	zzz8926	Betaproteobacteria
2639	235		2770845155			2770845155	H__	uncharacterized protein YcnI	2767802754	Archangium sp. Cb G35	Archangium	zz10236	Ga0248594_1288		pfam07987===DUF1775	MKAPSSTLFAVATVLLCQSAQAHISVSSGPAFAAKSQELTFKVGHGCNGADTYRVEIRIPDGVGGVRPLDSTFGKAVVSKDGTGKITSVTWTKAAADVLPSDTQLYKFTLNAALPDAPFTPLFFPTIQTCRAADGTESTTEWVDTTTEHNHLRPEGATASPAPYVFLLPARTPGWNKYTVEQHVHDLSVFADAQIVWAGSAAYSSNPSTLQLIEKEPNTQVLSAIHPGTEIWVKY	235	zz10236
2605	235	Beta	2770872203			2770872203	H__	uncharacterized protein YcnI	2767802757	Cystobacter fuscus DSM 52655	Cystobacter	zzz8927	Ga0248597_119857		pfam07987===DUF1775	MKVSSRTLSAIAAFLLCHTAEAHIGLSTTAQPIAATTQELSFLVGHGCDGLDTYRIEVRIPEGVGGVRPLDSAFGRAVVTKDDTGRVKAVTWTKPEASVLPEDTQFYKVTLRASLPNAPFTALYFPTIQTCRAPDGTEKVAEWVSTSGEHGHLAEGSTELPAPSLVIVPSRTPGWNKYTVTQHVHDLSVFKDAQIVWAGSAAYSPSDYISGLIAQEPNTQVLQQIHPGTEIWVRY	235	zzz8927	Betaproteobacteria
2925	240		2774560365			2774560365	H__	uncharacterized protein YcnI	2773857794	Oleiphilus messinensis ME102	Oleiphilus	zzz8945	Ga0198489_114499		pfam07987===DUF1775	MKDQLSNPLSTCFATGLVIALFSGAAHAHVSVSSDTAFSASRYEIKLTVPHGCEDSDTYRVEVQIPASLSSVRPMDSLFGKAEPIMNDAGDAIEKIVWNKSAADVLVEDSHYYEFAIRAKLPEAEFVTLYLPTIQYCRDKSGNELQSEWVGMGSHDDHGASGDEAPAPSFMIFPKRFPGWNKYTAADHLHDMSIFSDAEIVWSGSSAYSPNPTTLEMIQGDADSVVLEQLHPGMEFWVKY	240	zzz8945
2469	231		2775766843			2775766843	H__	uncharacterized protein YcnI	2775506763	Myxococcales bacterium UBA2376	Myxococcales	zzz4972	Ga0248507_118456		pfam07987===DUF1775	MRTNLVRAALAAAFLIASAGLASAHVSISTGPAQATRSQKITFGIGHGCDGADTISVRVVIPAGITSVRALPNGDFKPTIEGTPAAVTAVVWTKPVEAVLDADYAYHELTIRARVGDVPFSKLYFSVYQTCRAMDGTISNHDWIARPGETGDPAPALTVVPARVSGWNKYTLTVPVAAADLAAFFGDAQIVWRGTEAYSPNANTMALIGATPGVTALGGDLAAAQEIWVKY	231	zzz4972
177	153		2778260591			2778260591	H__	uncharacterized protein DUF1775	2775507289	Moraxella macacae 0408225	Moraxella	zzz8975	Ga0248278_12588		pfam07987===DUF1775	MNPIKSLSIALLCGIGLFSQAQAHVTIRNFANGVDSMSGKSDHFRLNVPTNRHQAITKIEFVIPTEVKLLFIHPMPNWTYTTEKSSNGDIKKVVYTGRMEAGEYTAFPFIAKNPATPDTTVKYQVYITYEDGVVVPFDGSKEAKGYQPTILLK	153	zzz8975
5427	338		2789592965			2789592965	H__	hypothetical protein	2788500122	Rhizobiaceae bacterium EAC683	Rhizobiaceae	zzzz917	Ga0267479_12858		pfam07987===DUF1775<<>>pfam04314===PCuAC	MTTFMNRLAWAAAISLASLSAANAHVSLETAEAAAGSSYKAVIRVPHGCNGAATTEIRIKVPEGFYSVKPMPHAGWQLETVTGAYAETYMNHGRPVSEGVTEVIWKGGELPDAHYDEFVMHGSLSADIAPDTVLYFPAEQLCADGNANHWTAMGETGDGEPAPKLTVTAAAAVAAGNGHDGHDDAAAPDHVTLGNLEIDGAFARATLPGAPVGGGFLTITNTGDTDDRLIAASSDAAGELQLHNMRMDGEVMKMYRMTEGIKVPAHETVTLSPGGMHVMFMQLNGPLAEGSVVDVELTFEKAGTVTVPFAVKGIAAKDAGDAMNGADHGDMKMDAGSR	338	zzzz917
5485	347	Alpha	2790621799			2790621799	H__	hypothetical protein	2788500422	Martelella sp. NAT10	Martelella	zzz7629	Ga0266166_1504		pfam04314===PCuAC<<>>pfam07987===DUF1775	MTTFMTRIAWAGAISLASLSAANAHMTLETGEASAGGSYKAVIRVPHGCDGAATTEVRVKVPEGFYSVKPMPHAGWELETVTGAYAETYMNHGTPVSEGVTEVIWKGGELPDAYYDEFVMRGSLSADIAPGTVLYFPAVQLCADGSANHWTGTGETSDAEPAPKLTVTAAGHGHGGHDDHAAMSHDMSHDMDHAMSEDIKLGDLDITGAFARATLPGAPVGGGFLSITNNGDTDDRLIAASSDAAGDLQLHNMRMDGDVMKMYQMTDGIPVPAHETVELSPGGLHIMFMKLNGPLVEDTVVDVELTFEKAGKVTVPFSVKSIAAKEAGHDMHGMDHDHADHGDMKAN	347	zzz7629	Alphaproteobacteria
2951	240		2791055396			2791055396	H__	uncharacterized protein YcnI	2788500538	Colwellia echini A3T	Colwellia	zzz6356	Ga0309246_11461		pfam07987===DUF1775	MKNALKTSLLASSCMVAAAAQAHVSIASGPHFVNKSSIIELSIPHGCTDEVSGSEDTVRIVAKVPSSITSVYAIDAVFGQATVVAMEGEHSYNEITWVKAAGTERDSDTQYYKVSFRGKLPDAAFSTVFIPTTQYCINDSEQEISVSWDVESGGHDHSSSTEGNPAPSLMVMPARSPGWNQYTTGTDQHLHDMSIFNDAEIVWWDDAAYSSNTVTQELIEAEGKSTLSEIHDNASFWVKY	240	zzz6356
63	100	Alpha	2802527301|2802522590			2802527301	H__	uncharacterized protein DUF1775	2802428822	Rhizobium azibense IE4868	Rhizobium	zz10410|zzz7763	Ga0314513_10318		pfam07987===DUF1775	MRLSLKCLQLGFDGPAAGGWFSSNQGKENAVLKTSLITLVLCTASAASASAHVTLEKVQASAGKAYKAILRVVHGCDGKSTTKIRVQIPEGVLWVMPMPK	100	zz10410	Alphaproteobacteria
106	135	Beta	2806019415			2806019415	H__	uncharacterized protein DUF1775	2802429626	Neisseria subflava C2011033015	Neisseria	zzz5237	Ga0309374_1069		pfam07987===DUF1775	MMDAQAHVTIRNYANGVDSIAGKSDHFRLNVPTNRGKAVTKVKMVVAEGVKLLFVHPMPGWTYTTEKNTEGNIVSITYKGRMEAGEFTAFPFIALNPKGDVSVKYKAYITYEDGVVVPFDGSEEAKGYQPTIHLR	135	zzz5237	Betaproteobacteria
101	131		2807047393			2807047393	H__	uncharacterized protein DUF1775	2806310641	Clavibacter michiganensis michiganensis CASJ002	Clavibacter	zzz9190	Ga0308719_11282		pfam07987===DUF1775	MPSRTTRTPSASRRVIAGAAVGLALALSAPLAASAHVELDASSTAPATLSVLTFAVGHGCEGSATTSLAIRFPTDVQAVKPTLAPGWSVAEQEAADATTVTYTADTPLPDALRATVQVEALLPVDGAAGTS	131	zzz9190	Actinobacteria
173	151		2810143179			2810143179	H__	uncharacterized protein DUF1775	2808606637	Cardiobacterium valvarum NCTC 13294	Cardiobacterium	zzz2454	Ga0317256_11956		pfam07987===DUF1775	MKMKVLLSALALSAFIINAQAHVTIRNFANGVDSIAGKSDSFRLNVPTNRGKAVTEVKMVVAEGVKLLFIHPVPGWTYTTEKNDEGNIVSITYKGRMEAGEFTSFPFIALNPKSAVEPVKYKAYVTYEDGVIVPFDGSEEAKGYQPTIQLK	151	zzz2454
170	150	Beta	2814036654			2814036654	H__	uncharacterized protein DUF1775	2811995355	Neisseria sicca FDAARGOS_260	Neisseria	zzz2517	Ga0198704_11139		pfam07987===DUF1775	MKIKLLFSALALSALMMDAQAHVTIRNYSNGVDSISGKSDHFRLNVPTNRGKAVTGVKMVVAEGVKLLFIHPVPGWTYKTEKDAEGNIVSITYKGRMEAGEFTSFPFIALNPKGDVSVKYKAYVTYADGVVVPFDGSEEAKGYQPTIHLK	150	zzz2517	Betaproteobacteria
105	134	Beta	2815748673			2815748673	H__	uncharacterized protein DUF1775	2814123364	Neisseria sicca C2006001571	Neisseria	zz10528	Ga0309391_100131		pfam07987===DUF1775	MDAQAHVTIRNNSNGVDSISGKSDHFRLNVPTNRGKAVTGVKMVVAEGVKLLFIHPVPGWTYKTEKDAQGNIVSIIYKGRMEAGEFTAFPFIALNPKGDVSVKYKAYVTYADGVVVPFDGSEEAKGYQPTIHLK	134	zz10528	Betaproteobacteria
166	150	Beta	2815927485|2815752556			2815927485	H__	uncharacterized protein DUF1775	2814123405	Neisseria sicca UMB0321	Neisseria	zzz3885|zzz9236	Ga0316920_10741		pfam07987===DUF1775	MKIKLLFSALALSALMMDAQAHVTIRNNSNGVDSISGKSDHFRLNVPTNRGKAVTGVKMVVAEGVKLLFIHPVPGWTYKTEKDAEGNIVSITYKGRMEAGEFTSFPFIALNPKGDVSVKYKAYVTYADGVVVPFDGSEEAKGYQPTIHLK	150	zzz3885	Betaproteobacteria
5486	347	Alpha	2829933816			2829933816	H__	hypothetical protein	2829929398	Martelella radicis DSM 28101	Martelella	zzz6683	Ga0373248_4419	Aerobe	pfam07987===DUF1775<<>>pfam04314===PCuAC	MTKFMTRLAWAGAISLASLSAANAHMTLETGEAPAGSSYKAVIRVPHGCDGAATTEIRVQVPEGFYSVKPMPHAGWELETVTGAYAETYMNHGTPVSEGVTEVIWKGGELPDAYYDEFVMRGSLTADIAPGTVLYFPAVQLCADGSANHWTGTGETGDGEPAPKLTVTAAGHGHGGHDDHAAMSHDVSHDMDHAISEDIKLGDLDITGAFARATLPGAPVGGGFLSVTNNGDTDDRLIAASSDAAGDLQLHNMRMDGDVMKMYQMTDGIPVPAHETVELSPGGLHIMFMKLKGPLVEDTVVDVELTFEKAGKVTVPFAVKSIAAKEDGHAMHGMDHGHADHGDMKAN	347	zzz6683	Alphaproteobacteria
2432	230		2831773813			2831773813	H__	uncharacterized protein YcnI	2831769015	Vitiosangium sp. GDMCC 1.1324	Vitiosangium	zzz5397	Ga0334635_4802		pfam07987===DUF1775	MNRTVVALLAGTGILLSPAIASAHISVASGPGFANTTQEIVFGVGHGCAGADTYAVRIEIPAGVTSVRPERSDFGKVSVEKNAAGDVTAVVWQKPDQELLEGDIGYYKLAVRFKVPNQPFSTLYFPTHQTCKASDGTISTTDWVGTPTSGAGVEPAPALNIVPARKAGWNKFMVPSAISDLSVYFGDAQIVWKGTAAYSPNPATMEMVKATSGVTELTELQANVEVWVKY	230	zzz5397
2905	239	Delta	2832126424			2832126424	H__	uncharacterized protein YcnI	2832125735	Corallococcus sp. AB032C	Corallococcus	zz10636	Ga0334656_690		pfam07987===DUF1775	MKSCLGPLCVVAGSLLSSSAFAHAAVAGATPPHAGATFEADITVSHGCEGADTYKMRVQIPEGVTNVRPVDSVFGTAEVEKDASGNVTAVTWTKPTGNVKAADTHFFHLGLRMKLPSKPFTTLFFPTTQTCSTPGGALTVVEWTSTAGGEHSHDGDAGTVPSENPAPSLYLLPSRLPGWNQYTVGEHVHDLTVFKDALIVWSGTQAYSFNPVTQALIEKESGVTALTQIHPGTVIWVKY	239	zz10636	Deltaproteobacteria
2904	239	Delta	2832140742			2832140742	H__	uncharacterized protein YcnI	2832134320	Corallococcus sp. AB011P	Corallococcus	zz10637	Ga0334638_6431		pfam07987===DUF1775	MKSALGPLCVVAGSLLSSSAFAHAAVAGATPPYAGATFEADITVSHGCDGADTYKMRVQIPEGVTNVRPLDSVFGTAEVEKDASGNVTAVTWTRPPGSVKAADTHFFHLGLRMKLPSKPFTPLFFPTTQTCSTQGGALTVVEWRSTAGGEHSHDGDAGTGASENPAPSLYLLPSRLPGWNQYTVAEHVHDLTVFKDALIVWSGTQAYSFNPVTQALIEREPGVTALTQIHPGTVIWVKY	239	zz10637	Deltaproteobacteria
2870	239	Delta	2832149180			2832149180	H__	uncharacterized protein YcnI	2832142748	Corallococcus sp. CA043D	Corallococcus	zzz5401	Ga0334645_6437		pfam07987===DUF1775	MKLPLGPLCIVAGSLLSSSAFAHAAVAGATPPQAGATFEADFTVSHGCDGKDTSKMRVQIPEGVTNVRPVDSVFGTAEVEKDASGNVTAVTWTRPTGNVKAADTHFFHLGLRMKLPAKPFTTVFFPTTQTCSTQAGVETVVEWTGTDGGEHSHDGDAGTGPVENPAPSLSLLPSRLPGWNQYTVGEHVHDLTVFKDALIVWSGSQAYSFNPVTQALIEKEPGVTALTQIHPGTVIWVKY	239	zzz5401	Deltaproteobacteria
3407	244		2832520616			2832520616	H__	uncharacterized protein YcnI	2832514885	Hahella sp. CCB-MM4	Hahella	zzz6694	Ga0350179_5734		pfam07987===DUF1775	MNPLQSGGRVALLFSVLTVPAALFVSATVQAHVSVTSKTAFAGSYYEATLAVPHGCDGDDTYKVVMTIPGTFGKVRAIHSSFGPSSIETIMDGETITSYTVTWERSGNVSEADTESYNFGFRTKLPDTPFTSIHFPTVQYCRDDETLEESTSEWVGTAGHDHDSTSDELPAPSLFIYPKRYPGWNQYTVDEHIHDLSVFDDAEIVWFGTSAYSSNPVTMEMIRADGNAGVLEQIHPGSEIWVKY	244	zzz6694
2848	239	Delta	2832605557			2832605557	H__	uncharacterized protein YcnI	2832597214	Corallococcus sp. AB004	Corallococcus	zzz9355	Ga0334658_8350		pfam07987===DUF1775	MKSSLGPLCLVAGSLLSSSAFAHAAVAGATPPYAGATFEADITVSHGCDGADTYKMRVQIPEGVTNVRPVDSVFGTAEVEKDASGNVTAVTWTKPTGNVKAADTHFFHLGLRMKLPSKPFTTLFFPTTQTCSTQAGTLTVVEWTSTAGGEHNHDGDAGTGPSENPAPSLYLMPSRLPGWNQYTVEEHVHDLTVFKDALIVWSGTQAYSFNPVTQALIEKESGVTALTQIHPGTVIWVKY	239	zzz9355	Deltaproteobacteria
2847	239	Delta	2832635155			2832635155	H__	uncharacterized protein YcnI	2832633208	Corallococcus sp. AB045	Corallococcus	zzz9356	Ga0334654_1951		pfam07987===DUF1775	MKSALGPLCVVAGSLLSSSAFAHAAVAGATPPYAGATFEADITVSHGCDGADTYKMRVQIPEGVTNVRPLDSVFGTAEVEKDASGNVTAVTWTRPPGSVKAADTHFFHLGLRMKLPSKPFTPLFFPTTQTCSTQGGALTVVEWTSTAGGEHSHDGDAGTGASENPAPSLYLLPSRLPGWNQYTVAEHVHDLTVFKDALIVWSGTQAYSFNPVTQALIEREPGVTALTQIHPGTVIWVKY	239	zzz9356	Deltaproteobacteria
2846	239	Delta	2832680387			2832680387	H__	uncharacterized protein YcnI	2832672229	Corallococcus sp. AB043A	Corallococcus	zzz9357	Ga0334637_8163		pfam07987===DUF1775	MKLPLGPLCVVAGSLLSSTAFAHAAVAGATPPYAGATFEADFTVSHGCDGADTYKMRVRIPEGVTGVHPVDSVFGKAEVEKDASGNVTAVTWTRPTGEVTAADTHFFHLGLRMKLPAKPFTTVFFPTTQTCRTPAGVESVVEWSGTAGGEHSHDGDAGTEPAENPAPSLYLLPSRLPGWNQYTVGEHVHDLTVFKDALIVWSGTQAYSFNPVTQALIEKEQGVTALTQIHPGTVIWVKY	239	zzz9357	Deltaproteobacteria
2814	238	Delta	2832689997			2832689997	H__	uncharacterized protein YcnI	2832681035	Corallococcus sp. CA053C	Corallococcus	zzz4011	Ga0334641_8971		pfam07987===DUF1775	MKLPLGPVCVVAGSLFSTVAFAHVTVAGPTPPHAGASFDADFTVGHGCDGADTYRVKVRIPEGVTGVRPVDSTFGKAEVEKDGAGNVTAVTWTKAAGDVKAADSHYYHFGLRAKLPSRPFTPVFFPTEQTCRTPAGVETTVGWTGTAGEHSHDGDAGTAPAENPAPSLYLLPARLPGWNQYTVEEHVHDLTVFKDALIVWSGAQAYSFNPATQALIEKEPGMQPLKEIHPGTVIWVKY	238	zzz4011	Deltaproteobacteria
2781	238	Delta	2832692602			2832692602	H__	uncharacterized protein YcnI	2832690012	Corallococcus sp. CA040B	Corallococcus	zzz9358	Ga0334647_2592		pfam07987===DUF1775	MKLRLGPVCLVAGSLFSTVAFAHATVAGPTPPYAGASFDADFTVSHGCDGADTYRVKVRIPEGVTAVRPVDSTFGKAEVEKDGTGNVTAVTWTKAPGDVKPADSHSYHFGLRAKLPSRPFATVFFPTEQTCRTPAGVETTVAWTGTSGEHQHGADAGTTPVENPAPSLYVLPARLPGWNQYTVQEHVHDLTVFKDALIVWSGAQAYSFNPVTQALIEKEPGMQPLKELHPGTVIWVKY	238	zzz9358	Deltaproteobacteria
2885	239	Delta	2832744487			2832744487	H__	uncharacterized protein YcnI	2832736457	Corallococcus sp. AB030	Corallococcus	zzz4012	Ga0334657_8036		pfam07987===DUF1775	MKSSLGSLCVVAGSLLSSSAFAHAAVAGATPPHAGATFEADITVSHGCDGADTYKMRVQIPEGVTNVRPVDSVFGTAEVEKDASGNVTAVTWTRPTGNVKAADTHFFHLGLRMKLPSKPFTTLFFPTTQTCSTPGGALTVVEWTSTAGGEHSHDGDAGTVPSENPAPSLYLLPSRLPGWNQYTVGEHVHDLTVFKDALIVWSGTQAYSFNPVTQALIEKESGVTALTQIHPGTVIWVKY	239	zzz4012	Deltaproteobacteria
2780	238	Delta	2832763585			2832763585	H__	uncharacterized protein YcnI	2832761258	Corallococcus sp. CA051B	Corallococcus	zzz9360	Ga0334642_2328		pfam07987===DUF1775	MKPSLGPVCVVAGSLFSTVAFAHAAVAGPTPPYAGASFDADFTVSHGCDGADTYRVKVQIPAGVTGVRPVDSTFGKAEVEKDAAGNVTAVTWTKATGEVKATDSHYYHFGLRAKLPARPFSTVFFSTEQTCRTPAGVETTVAWTGTSGEHSHGADAGTAPAENPAPSLYLLPARLPGWNQYTVEEHVHDLTVFKDALIVWSGAQAYSFNPVTQALIEKEPGMQPLKEIHPGTVIWVKY	238	zzz9360	Deltaproteobacteria
2903	239	Delta	2832780808			2832780808	H__	uncharacterized protein YcnI	2832774960	Corallococcus sp. CA054A	Corallococcus	zz10643	Ga0334640_5849		pfam07987===DUF1775	MKLPLGPLCAVAGSLFSTAAFAHAAVAGPTPPYAGVSFDADFTVSHGCDGADTSRVKVTIPAGVTGVRPVDSTFGKAEVEKDGAGNVTAVTWTRAPGDVRAADTHYFHLGLRAKLPAKPFTTVFFPTEQTCRSAAGVETTVGWTGTGGGGHSHDTDAGTAPAENPAPSLFLLPTRLPGWNQYTVEEHVHDLTVFKDAHIVWSGTQAYSFNPVTQALIEKEPGTQPLTEIHPGTVIWVKY	239	zz10643	Deltaproteobacteria
484	173	Alpha	637075904		NP_104455	637075904	H_W	hypothetical protein	637000159	Mesorhizobium japonicum MAFF 303099	Mesorhizobium	zzz2592	mll3324	Aerobe	pfam07987===DUF1775	MMNKYLLAAGATLTLGTNTAFAHITLETQEAAVGSTYKAVLRVPHGCDGKATTAVRVQIPEGVIAVKPMPKSGWTLQTKKGKFEKSYQLYGQAVSDGVKEVDWSGGNLPDEFYDEFVFRATLTADLPVGQKLYFPVVQECGDAADRWIEIPAAGQDEDALETPAPGIKLTPKK	173	zzz2592	Alphaproteobacteria
206	159	Alpha	637180070|2563151672		NP_435901	637180070	H_W	hypothetical protein	637000269	Sinorhizobium meliloti 1021	Sinorhizobium	zzz6705|zzz6931	SMa1200	Aerobe	pfam07987===DUF1775	MATAHTSLETEEAPVGASYKAVFRVPHGCEGKPTNVVRVQIPEGVIAVKPMPKPGWTLEKVSGAYEKSYDNHGSPTTEGVKEVMWKGGNLGDDEYDEFVVRVYLTPDLPVGKVIYFPTVQECSEGAVERWIEVPAEGQSGDDLEFPAPGVKLLEKAGGH	159	zzz6705	Alphaproteobacteria
5089	322	Alpha	637248944	Abortion, Bacteremia, Brucellosis, Fever, Infectious abortions	NP_540807	637248944	H_W	TRANSPORTER	637000040	Brucella melitensis bv. 1 16M	Brucella	zzz2589	BMEI1890	Aerobe	pfam07987===DUF1775<<>>pfam04314===PCuAC	MFALCASAGIASAHCSLDQKEAKAGTFYKAALRIPHGCEGKATTKVTVDLPEGFIMAQPQAKAGWKIETTKGDYAHGYKLHGKEVTSGVKQISWSDGNLPSDFYDEFVVVGQLAPFDKDTTLSFPVTQFCGDAASVAWTEIAKDGQNPHDLKHPAPQLRVLAAASTDEHAGHDAMSEHMNHAAMPTKVGDLVITDPSVRAMVPGAKVAGGFLTIANDGKKADKLVSVSAPGVKRVEIHEMTMQDQIMKMRKLEGGLDLPAGKTMQLKSGSYHLMFIEPEHPYEEGETVPVTLEFKKAGKVEINFPVTAKKGQTKDHSEHSSH	322	zzz2589	Alphaproteobacteria
863	184	Alpha	637372453		NP_771519	637372453	H_W	hypothetical protein	637000038	Bradyrhizobium japonicum USDA 110	Bradyrhizobium	zzz9363	bll4879	Aerobe	pfam07987===DUF1775	MTSMIRTFGRPNMSKRTWLILLGVLAAAPANAHVFLEGKQASVGASYKAVFAVPHGCGGSPTVKIRVQIPEGVIAVKPMPKAGWSVDVVEGQYASEYDYHGNKLASGVKEVSWSGGKLPDKNYDEFVMHTVLTDKLKPNTTLYFPVVQECEAGVSRWIEIPAEGAGHSHEGKSPAPGVKLLPKP	184	zzz9363	Alphaproteobacteria
198	158	Delta/Epsilon	637482623	Cell lysis	NP_968918	637482623	H_W	hypothetical protein	637000030	Bdellovibrio bacteriovorus HD100	Bdellovibrio	zzz5406	Bd2065	Aerobe	pfam07987===DUF1775	MLKMIPVLSLLLGSQALAHVSLENPQAAAGSYYKAVVRVPHGCDATATTSLTVHLPKGFTTPKPMPKPGWDVAVETDNNGVATAVKFSGGNLPDAFYDEFVIRAKITAPANSILYFKVSQVCEKGQIDWFDIPAPGQDEHELAAPAASLKVTAGASGH	158	zzz5406	Delta/Epsilon
5393	334	Alpha	637644109|643744594|645292733|645295856|645363773|647817381|2511703023|2530204135|2530419837|2531445002|2531450244|2532141795|2533751950|2534829644|2534838804|2534850386|2535606213|2535955502|2536380675|2536390248|2537206685|2537236463|2539752310|2550325886|2552206178|2552901045|2553111208|2573304645|2576334768|2578571382|2578574576|2578927436|2578955933|2578971009|2598357117|2598428608|261126347…	Brucellosis	YP_220833	637644109	H_W	hypothetical protein	637000039	Brucella abortus bv. 1 9-941	Brucella	zzz1274|zzz1289|zzz1297|zzz1298|zzz1301|zzz1311|zzz1332|zzz1446|zzz1447|zzz1449|zzz1450|zzz1451|zzz1458|zzz1460|zzz1461|zzz1462|zzz1465|zzz1467|zzz1468|zzz1469|zzz1470|zzz1471|zzz1480|zzz1505|zzz1521|zzz1525|zzz1527|zzz1583|zzz1586|zzz1589|zzz1590|zzz1591|zzz1592|zzz1593|zzz1634|zzz1636|zzz1659|zzz1661|zzz1670|zzz1835|zzz1856|zzz1881|zzz1884|zzz1889|zzz1942|zzz2616|zzz2618|zzz2648|zzz2764|zzz2766…	BruAb1_0054	Facultative	pfam07987===DUF1775<<>>pfam04314===PCuAC	MKNHRLFASAISVFALCASAGIASAHCSLDQKEAKAGTFYKAALRIPHGCEGKATTKVTVDLPEGFIMAQPQAKAGWKIETTKGDYAHGYKLHGKEVTSGVKQISWSDGNLPSDFYDEFVVVGQLAPFDKDTTLSFPVTQFCGDAASVAWTEIAKDGQNPHDLKHPAPQLRVLAAASTDEHAGHDAMSEHMNHAAMPTKVGDLVITDPSVRAMVPGAKVAGGFLTIANDGKKADKLVSVSAPGVKRVEIHEMTMQDQIMKMRKLEGGLDLPAGKTMQLKSGSYHLMFIEPEHPYEEGETVPVTLEFKKAGKVEINFPVTAKKGQTKDHSEHSSH	334	zzz1274	Alphaproteobacteria
866	184	Beta	637689558		YP_294396	637689558	H_W	Nuclear export factor GLE1	637000229	Cupriavidus pinatubonensis JMP134	Cupriavidus	zzz6703	Reut_A0170	Aerobe	pfam07987===DUF1775	MHDPLSPRRLARLWLLPAALTMSAAASAHIVFEQKQAPAGSYYKGTLMVGHGCNGSATRAITVTIPEGVQGAHPQPKAGWQLEVKRASLAKPVQSHGKLMTDDVRTLRWFGGTLADAHFDEFVMLMKLPEQGGKLYFPVLQECENGTTEWTQVPADGQTMRDLKSPAAELEVLAPAGHMQGHSH	184	zzz6703	Betaproteobacteria
664	176	Alpha	637713427		YP_318478	637713427	H_W	nuclear export factor GLE1	637000193	Nitrobacter winogradskyi Nb-255	Nitrobacter	zzz9367	Nwi_1866	Facultative	pfam07987===DUF1775	MMRVSGSWIGSAIAAAAVVASWEAALAHVTVQPADAPADSYARLTFTVPHGCNGSATTVLRIRLPEGILSVKPQMKPGWNVDIKSRKLEAPVQGPHGKTVTDVVEEVIWRGGPLPDNLYDTFGLVVRLPDKAGQSLYFPAEQECEQGSQRWTEIPQAGQADKPRAPAPVVRLKAKP	176	zzz9367	Alphaproteobacteria
917	188		637873863		YP_475722	637873863	H_W	nuclear export factor GLE1-like protein	637000313	Synechococcus sp. JA-3-3Ab	Synechococcus	zzz7985	CYA_2332	Facultative	pfam07987===DUF1775	MGLQSYLALARKSLLALGMSFLPLSSAWAHVTVHPQEAPAGSYTKLTFRVPHGCDGSPTKRLRVQIPEGFVSVKPMVHPLWNIETVKRPLKTPYESHGKMITETVAEVIWSGGSLPDDLMDEFSIRAKLPDRPGEVIPIPVIQECEKGVHRWIQVAQPGEDPKSLPEPAPLLKLTGGGGGQGHGHGSR	188	zzz7985
1015	197		637875917		YP_477746	637875917	H_W	nuclear export factor GLE1-like protein	637000312	Synechococcus sp. JA-2-3B'a(2-13)	Synechococcus	zzz1275	CYB_1517	Facultative	pfam07987===DUF1775	MFSLQSYLTLAKKSLLALGMSFLPLSSAWAHVTVHPKEAPAGSFAKLTFRVPHGCDGSPTVRLRVQIPEGFVSVKPMVHPLWKIETVKKPLETPYESHGKMITETVAEVIWSGGSLPDEFMDEFSIRAKLPDRPGEVIPIPVIQECEKGMHRWIQVAQPGEDPKSLPEPAPLLKLTGGDSGHGQGHGHGHGHGHGTR	197	zzz1275
704	176	Alpha	637884495		YP_486209	637884495	H_W	Nuclear export factor GLE1	637000240	Rhodopseudomonas palustris HaA2	Rhodopseudomonas	zzz2590	RPB_2595	Facultative	pfam07987===DUF1775	MPRRRVGIAMAAYAAVAAIGGPAAAHVSLQPNEAVSGGYFQTALSVPHGCDGTATRAVRVKIPDGVLSVKPQMKPGWSIEIKTRKIEGEQPKLHGKTITETVDEVAWRGGPLPDAFYDTFGLVMKLPDAAGKTLSFPVVQECEKGVHRWIEIPAAGQAPDALKEPAPTLRLKPKAP	176	zzz2590	Alphaproteobacteria
803	180	Alpha	637925533		YP_532295	637925533	H_W	nuclear export factor GLE1	637000237	Rhodopseudomonas palustris BisB18	Rhodopseudomonas	zzz5408	RPC_2425	Facultative	pfam07987===DUF1775	MSGAMTGMRCARVALVAVVVGVGSTAADAHVTIRPNEAAAGSYVEAALNVPHGCDGSATVAVRVKIPNGVMSVKPQMKPGWSVEIKKRKLDAPVAGLHGKTITEVVDEVSWRGGPLPDHLYDSFGLQMKTPDGAGQTLYFPVVQECEQGVNRWIEIPAAGQSADKLHEPAPVLRLKPKAP	180	zzz5408	Alphaproteobacteria
687	176	Beta	637941434		YP_548596	637941434	H_W	nuclear export factor GLE1	637000208	Polaromonas sp. JS666	Polaromonas	zzz5410	Bpro_1762	Aerobe	pfam07987===DUF1775	MKHCCINFAAACALLAGGGTAFAHVSLQDRTTTVLSTYKAVVRVPHGCEGSATKLIRVALPAGFQGVKPMPKPGWNLSTTQGKLAAPYDDGHGGMVTEGVTEVTWAAASKDSMLPDAHYDEFVFRSRVPKEAGPVWFRIFQGCEKGSTHWAELPASGTSDRGLKHPAALLEILPAK	176	zzz5410	Betaproteobacteria
746	177	Alpha	637970656		YP_577451	637970656	H_W	nuclear export factor GLE1	637000192	Nitrobacter hamburgensis X14	Nitrobacter	zzz6706	Nham_2199	Aerobe	pfam07987===DUF1775	MTRDSRLWIGTVIAAVAAVASCNAARAHVTVQPADAPANSYAHLVFTAPHGCNGSATTALRIKLPEGILSAKPQMKPGWNVEIKSRKLEAPVQGPHGKSITDVVDEVAWRGGPLPDNLYDTFGLIVRLPDKPGQSLYFPVVQECEQGVERWIEIPSAGQGSDNLRAPAPAVHLKAKH	177	zzz6706	Alphaproteobacteria
5060	320		638066266		YP_672953	638066266	H_W	protein of unknown function DUF461	637000160	Chelativorans sp. BNC1	Chelativorans	zzz1278	Meso_0384	Aerobe	pfam04314===PCuAC<<>>pfam07987===DUF1775	MRYFNLAISAAALAIFPSLATAHVSLEQQQAAPGTYKAVLSIPHGCGGEPTISVRVELPEGFIDAKPVPKPGWSIAIEEGNYARAYDLHGNEVSSGPVAITWSGGSLADEHYDEFAVRGRLANVEAGQRLYFKTVQTCPSGGKNAWVEEPAPGQDPHALEYPAPFVTIAAAESAAEGHHHGAAAISAGDVRISEPWARAMLPGQPTGGAYMTIRNEGAEPDRLLAVTSPAAGKVEIHMMEMKGEVMEMRPVEGGLEVPAGESVSLKPGGLHLMFFDVETPFAEGAEVPVTLEFEKAGRVELSLPVLPASTGRGGGGAHQH	320	zzz1278
462	173	Alpha	638923307		ZP_01047969	638923307	H_W	nuclear export factor	638341134	Nitrobacter sp. Nb-311A	Nitrobacter	zzz7988	NB311A_06498	Facultative	pfam07987===DUF1775	MSGSWLGSAIAAAAAMVSCSAALAHVTVQPADAPADSYAHLTFTVPHGCNGSATTALRIKLPEGILSAKPQMKPGWNVEIKSRKLKAPAQGPHGKTITDVVDEVVWRGGPLPDNLYDTFGLVVRLPDRAGQSLYFPAVQECEQGSQRWTEIPQAGQADKPRTPAPVVRLKAGR	173	zzz7988	Alphaproteobacteria
5148	324		639296956|2633764780|2587357760	Plant tumors	NP_532158	639296956	H_W	hypothetical protein	639279302	Agrobacterium tumefaciens C58-UWash	Agrobacterium	zzz2595|zzz4411|zzz6989	Atu1468	Aerobe	pfam07987===DUF1775<<>>pfam04314===PCuAC	MKTTKIITCTLFVASVSTAPAFAHATFVDGSAEQDSTIVAALQVPHGCDGGLATTEVQIKLPEGFISAKPQPKAGWELEIIKGEYQKTYKNHGKDIASGAVEVRWKGGDLPDEFYDTFAVQGKISGVEVGQDLPFKVTQLCGDKGKVSWDEVAAAGVDPHSLKSPAPTIKVAAKAHPGGHDHSGMSMDMDVVKVGNLEVSDGATKAMLPGQPVGGGYVTIKNTGDSDDKLVGIESSAAGRAEIHEMAMVNDVMKMRKLDEGIVIPAGQTVELKPGGLHMMFFNVKKPFAEGDKVPVTLVFEKAGKVEIVLSAGAAKGGTDHQHN	324	zzz2595	Proteobacteria
5379	334	Alpha	639648447|2513708819		YP_768154	639648447	H_W	hypothetical protein	639633055	Rhizobium leguminosarum bv. viciae 3841	Rhizobium	zzz4020|zzz5476	RL2570	Aerobe	pfam07987===DUF1775<<>>pfam04314===PCuAC	MKAIKKFGKTFGKSFGLAALLSVAAFASAEAHVTFLDREAKQESTILATLQVPHGCDGKATTEVRVKLPEGFVFAKPQPKAGWELEVIKGDYQKTYDNHGDKVKTGAIEVRWKNGNLSDDFYDTFVIQGKVSGVEAGTSLAFPVTQMCGDTLTAWDQVAKEGGDAHGMKSPAPLLKVVAGEDHGHDHDDMAGMDMSGMGGAAPAGETVKAGDLEISGGFAKAMLPGQPVGGGFFTVKNNGQTDDRLLSVSSPAAGEVQIHEMVTKDNVMRMRQLKDGIAIGAGEMVKLEPGNLHLMFQKVKTPFKQGDTVPVTLTFEKAGKVDLVLQVLSAQGK	334	zzz4020	Alphaproteobacteria
4678	264		639688425		YP_830126	639688425	H_W	nuclear export factor GLE1	639633006	Arthrobacter sp. FB24	Arthrobacter	zzz5413	Arth_0627	Aerobe	pfam07987===DUF1775	MKKSSPLSLRRTLSATAVAGGTAALMLAGVTAASAHVGVTPDKTDANSYALLTFGIPHGCDDSGTTKVTITLPEELNDAQPTVNPNWTVEKVVEQLPEPKKLADGATITKRTSQIVYTAKAPLNPELRDALVLSVKLPDAAGTTLHFPTLQNCEQGQTDWSEIAKDGQDPHSLKAPAPSLTITAAAAAAGHGSHAAASTETGTDTGQASSVSDSTMDDGAQARSWAGLVAGIGGFALGGVALMRGRTRNPAEAPVPGAASVPKK	264	zzz5413	Actinobacteria
5226	328	Alpha	639771751		YP_918204	639771751	H_W	protein of unknown function DUF461	639633048	Paracoccus denitrificans PD1222	Paracoccus	zzzzzz3	Pden_4444	Aerobe	pfam07987===DUF1775<<>>pfam04314===PCuAC	MRTIMQNHVFGALCATLLGLAAGPALSHATLERSEAPAGAAYRAVIRIGHGCDGQATHTLRVELPEGFYNAKPMPKAGWVLETVKGPYAQPFDNHGTQMTEGTREVIWSGDELQDDWYDEFVIRGTVGADVAPGTVLYFPTVQECADGKADWTDVSGSKEVPNPAPGLTVAAGKAGHGHGHGDHAAANSAGPVILGDLTLDGGFSRATPPGAPVAGGFLTIANGGAEDRLVAASADFAGRTEIHEMAMEGEVMRMRELPEGLPIPAGGTVELKPGGYHLMFMELKQPLVEGETVNVTLSFEKAGEVSLPLAVGPRNAGAQKGDGHGGH	328	zzzzzz3	Alphaproteobacteria
129	146	Alpha	639772312		YP_918765	639772312	H_W	nuclear export factor GLE1	639633048	Paracoccus denitrificans PD1222	Paracoccus	zzzzzz2	Pden_5009	Aerobe	pfam07987===DUF1775	MMKIAITALLLAAPLSLPAMAHVHLAPEQARQGKTVELALIVGHGCAGASTTGLRVAVPAGLADVVAVEKPGWQVSAGPEEIGWQGGPLPDGRKEGFGLRATVTADAPETIALPVIQTCGDSQLRWIEPDAKADHPAPVLRVLPAQ	146	zzzzzz2	Alphaproteobacteria
3461	244		639799614|2510535383		YP_946583	639799614	H_W	putative nuclear export factor GLE1 family protein	639633005	Paenarthrobacter aurescens TC1	Paenarthrobacter	zzz2597|zzz4084	AAur_0783	Aerobe	pfam07987===DUF1775	MKSSIRRTLSATAVAGGTAALMMAGLAGASAHVGADPNKTAANSYALVTFGIPHGCDTSGTTKVAISLPEELNDAQPTVNPNWTVEKVTETLAEPKKLDDGTTITKRTSQIVYTAKAPLDPHLRDALVLSVKLPDAAGKTIYFPTLQTCETGQTDWSEIAKEGQDPHDLKAPAPSVTITAADTAGDHHAAEAVSTEQAAAVTDDGSQARSWAGLIAGIAGLGLGGAAFFRSRSAKPAVAKADTK	244	zzz2597
991	196	Beta	639834516		YP_981748	639834516	H_W	nuclear export factor GLE1	639633051	Polaromonas naphthalenivorans CJ2	Polaromonas	zzz4019	Pnap_1513	Aerobe	pfam07987===DUF1775	MNISIATKSMAACALCVLALPVFSHVSLEGKTAPASSTYKAVFQVGHGCQGSATTGIRVQIPAGFQGAKPYPKAGWTLSVQQEKLARPYDSHGKPVTEDFSVVSWTAAGKEAALQDAFFDEFVLRGKLPETAGPLWFKVLQTCESGSNDWSEVPASGSSAKGLKSPAVLLEVTGPEAAAAAASMPVMVHAPGAHQH	196	zzz4019	Betaproteobacteria
5484	347	Alpha	640439262		YP_469746	640439262	H_W	hypothetical protein	640427137	Rhizobium etli CFN 42, DSM 11541	Rhizobium	zzz7993	RHE_CH02239	Aerobe	pfam07987===DUF1775<<>>pfam04314===PCuAC	MKTIKTFALAAVLSATAFAGAEAHVSFLDREVPLDTTFLATLQVPHGCDGKATTEVRVKLPEGFVFAKPQPKAGWELEVIKGDYQKTYDNHGDKVKTGAVEIRWKNGNLSDDFYDTFVIQGKVSDVEAGSSLAFPVTQLCGDAVTAWDQVATAGGDAHELKSPAPLLKVVAGEDHGHDHDDMAGMSMPGMDATGKAGMDTTGKAGMDMSAMGAASPGGDTVRAGDLEISGAFAKAMLPGQPVGGGFFTVKNNGKTDDRLVSVSSPVAGEVQIHEMATKDNVMRMRQLKDGVAIAAGGTLKLEPGNLHLMFQKVKTPFKQGDTVPVTLTFEKTGKVDLALQVLSAQGK	347	zzz7993	Alphaproteobacteria
560	175	Alpha	640442664		YP_473127	640442664	H_W	hypothetical protein	640427137	Rhizobium etli CFN 42, DSM 11541	Rhizobium	zzz7992	RHE_PF00511	Aerobe	pfam07987===DUF1775	MLKAMAIAFVVVACAAGAANAHVTLEQGQAQPGQAYKAILRVGHGCEGKATIKIRVNIPEGLLSAKPMPKPGWTIDKVNAAYEKSYDLYGKPVKEGISEIAWSGGNLADDEYDEFVFRATVAKEIPPKTRIYVPVVQECTEGAVERWIEIPAAGKSSDDYETPAPYFDVVEQPRS	175	zzz7992	Alphaproteobacteria
736	177		640521749		YP_001206133	640521749	H_W	conserved hypothetical protein; putative signal peptide; putative Nuclear export factor GLE1 domain	640427104	Bradyrhizobium sp. ORS278	Bradyrhizobium	zzzzzz6	BRADO4156	Aerobe	pfam07987===DUF1775	MSIPSRKMSWLVSVAVLATANASADAHVILETKEAAIGSRVQAVFVVPHGCGEADTIKLRVRIPEGVVAVVPEAKAGWTIDTKTGAYAATYEDDGRKLSEGVQEIVWSGGRVPAKTREPFAVDVTLTTALKPDTTLYFPVVQECEADVRRWIEIPAEGADPHSYKQPAPGIRLLPKP	177	zzzzzz6	Proteobacteria
5062	321		640522683		YP_001207053	640522683	H_W	conserved hypothetical protein; putative signal peptide; putative Nuclear export factor GLE1 domain	640427104	Bradyrhizobium sp. ORS278	Bradyrhizobium	zzzzzz5	BRADO5142	Aerobe	pfam07987===DUF1775<<>>pfam04314===PCuAC	MKSILFALAALSVAFSGGAARAHVVLDKPEARIGKTFKAVLAVPHGCEGSATVRLTVPVPEGLIAIKPMPKPGWTIEVKKGAYARAYHFMHGADLSEGVKEISWSGRLEDGFYDEFTFTGFVADTFKSGDVLPIPAIQDCEKGTAKWVEIAAPGQDPHALKYPAPLLRLTAAEPTPRGVAKADIMVSSGWSRATPGGAKVGAGFITLTNTGREPDRLIAASADIADTVEIHEMSTRDGVMVMRPIEQGLVLPPGQTVALTSGGTHLMLTGLKAPLVEGRSVAVTLQFERAGKMAVLLDVLGVGAQAPDGQPDGAKAGHAHH	321	zzzzzz5	Proteobacteria
2613	235		640539543	Ring rot, Tuber rot, Wilting disease	YP_001220989	640539543	H_W	hypothetical protein	640427108	Clavibacter michiganensis michiganensis NCPPB 382	Clavibacter	zzz7991	CMM_0249	Aerobe	pfam07987===DUF1775	MPSRTTRTPSASRRVIAGAAVGLALALSAPLAASAHVELDASSTAPATLSVLTFAVGHGCEGSATTSLAIRFPTDVQAVKPTLAPGWSVAEQEAADATTVTYTADTPLPDALRATVQVEALLPVDGAAGDVVTFPTLQTCVAGSTDWAETPAAGTEPDHPAPAITLTDAASAGGTGMAGMGSTSATGTAAAAGSTAVTPVDPVARLLGLGALVVGVVAVMLLTIGMRRPQQGGRR	235	zzz7991	Actinobacteria
5063	321		640560351		YP_001241473	640560351	H_W	putative exported protein of unknown function with nuclear export factor GLE1 domain	640427103	Bradyrhizobium sp. BTAi1	Bradyrhizobium	zzzzzz4	BBta_5608	Aerobe	pfam07987===DUF1775<<>>pfam04314===PCuAC	MKAMLVGLMALSAAVCGAAAHAHVVLDKSEARIGKSFKAVLAVPHGCDGSASVRLTVQVPEGMIAVKPMPKPGWSIDIKKGAYARAYNFMHGAQLGEGVKEISWSGRLEDGFYDEFTFTGYIADAFKPGDTMAFPVVQECETGVAKWVETAAAGQDPHTLKYPAPLLRLTAADAPRGVSKGDITVSSGWSRATPAGAKVGAGYFAMTNTGREPDRLVAASSDLAETVEIHEMSTRDGVMVMRPLDQGLTISAGQTVALTSGGMHLMLTGLKTPLVEGKTVAVTLQFERAGKMAVLLDVLAVGAQGPGGQQGMAGKAEHAQH	321	zzzzzz4	Proteobacteria
5504	351	Alpha	640577117	Brucellosis, Genital infection	YP_001258100	640577117	H_W	hypothetical protein	640427105	Brucella ovis ATCC 25840	Brucella	zzz7989	BOV_0054	Facultative	pfam04314===PCuAC<<>>pfam07987===DUF1775	MHPQACCRNCLILRFDTMKNHRLFASAISVFALCASAGIASAHCSLDQKEAKAGTFYKAALRIPHGCEGRATTKVTVDLPEGFIMAQPQAKAGWKIETTKGDYAHGYKLHGKEVTSGVKQISWSDGNLPSDFYDEFVVVGQLAPFDKDTTLSFPVTQFCGDAASVAWTEIAKDGQNPHDLKHPAPQLRVLAAASTDEHAGHDAMSEHMNHAAMPTKVGDLVITDPSVRAMVPGAKVAGGFLTIANDGKKADKLVSVSAPGVKRVEIHEMTMQDQIMKMRKLEGGLDLPAGKTMQLKSGSYHLMFIEPEHPYEEGETVPVTLEFKKAGKVEINFPVTAKKGQTKDHSEHSSH	351	zzz7989	Alphaproteobacteria
5147	324		640644441		ZP_01746803	640644441	H_W	hypothetical protein	640612219	Sagittula stellata E-37	Sagittula	zzz2598	SSE37_14313	Aerobe	pfam04314===PCuAC<<>>pfam07987===DUF1775	MFIKTTLTAAAALFALSGTAFAHATLEQKEAAIGATTKITLRIPHGCDGEATNAVRFEIPEGFYAVKPMPKAGWELTTETGAYETPYNNHGREMTEGVRAVTWSGGDLPDEFYDEFTIRGAVGPQLAAGEALYFPAVQTCANGTADWTDISGSHDVPNPAPSLMLVSGDGGHGHGHGHGDAAMKKGATVTLGDLEISAPFARATLPNQPVAGGFMTLTNTGETDDTLIAARSAAAGRMEVHEMAMDGDVMRMRELEDGLPIPAGQTVTLKPGGYHVMFMDLAGPLSEGDSAEVTLTFEKAGEVTVTMPVVARDAGGAAHEHGSH	324	zzz2598
762	178		640876376		YP_001412087	640876376	H_W	nuclear export factor GLE1	640753040	Parvibaculum lavamentivorans DS-1	Parvibaculum	zzz5414	Plav_0807	Aerobe	pfam07987===DUF1775	MKHLSIALCAAAIFAAAAPASAHVTLGEESAQAGSYYKASFRVPHGCDGSATTAVSMRIPEGVISVKAQPKPGWTVATEKAAYTQTYEVHGKPVSEGVVKVTWQGGPLPDDQFDEFAFLAKLPSDPEAMMLFFPVEQTCEKGSIAWDEFAAPGVDPHSLKRPAPALMLIHGEGHEHHH	178	zzz5414
5169	325	Alpha	641258044		YP_001523366	641258044	H_W	hypothetical protein	641228476	Azorhizobium caulinodans ORS 571	Azorhizobium	zzz5415	AZC_0450		pfam07987===DUF1775<<>>pfam04314===PCuAC	MTQTFVSRARPLAVAALVSLTAGSASAHVVLAQKEAQPGSYQGTLKVGHGCDGSATTAIKVTIPEGVVGVKPQPKAGWTIAIETGPYAKAYPMMHGKPATEGVKTITWSGGNLPDAYYDEFVFVSTLTPDVAGQTLYFPVLQTCEKGSTNWAETPVAGQPVPPRPPAILKVAQAAASAPAASAQVKVGDLVLDAPWTRATPGGAKVAGGFLKITNTGSAPDKLLSASFERAAKGEVHEMSMANGVMTMRELAGGLEIAPGKTVELAPGGYHLMFMDLKQPLKEGEKVKGTLVFEKAGKVDVTFDVRGIGATAPAAGGMGNMGHQH	325	zzz5415	Alphaproteobacteria
5543	365	Alpha	641367178		YP_001638850	641367178	H_W	protein of unknown function DUF461	641228497	Methylorubrum extorquens PA1	Methylorubrum	zzzzzz8	Mext_1378	Facultative	pfam04314===PCuAC<<>>pfam07987===DUF1775	MSDNRNRPMPRLCLSAPLRAALPLVLIGSSAVLCAVFGLVSPASAHAVLERKEAAPNAAYRGVVQIMHGCDGRPTTRISVTIPEGVTGAKPMPKPGWTIETVKSAYARSYPSFHGQVSEGVTKITWSGGSLPDEQIDEFTFFARISDAFAPGATIYFPVEQDCTEGSYRWSDVPAENGNAQALKAPAPAVRIIAAQGTAPQATPTQATTTQASAAPAAKTGAIAIETPWLRATPGGAKVAGGYVTLRNTGTEPDRLTGAAIPQAGRAEIHSMTTEGGVMKMAPVEGGLALAPGAGVALKPGGYHLMFLDLKDGLKAGETIAGTLTFERAGTVPVTFTVAPIGAQGPDRQGPGATALEADGHKHHH	365	zzzzzz8	Alphaproteobacteria
5034	317		641432274		ZP_02189426	641432274	H_W	signal peptide protein	641380442	Nisaea sp BAL199	Nisaea	zzz9372	BAL199_15112		pfam07987===DUF1775<<>>pfam04314===PCuAC	MKAYAFMAAALCAAIPTLANAHASLETGKAGANAIYKAVLRVPHGCDGAATRTVRIAIPEGVIAVKPMPKAGWQLTTVKGDYAKTYDYYGTPTSSGVKKVVWSGGNLPDEFYDEFVFRGHITDFPAGHVLAFPAVQECDAGRVAWVEVPAAGQDPHSLAHPAPIVTIAAAAESGHHGHAHAGHAQGPIEVGHAWARASAGPVKTGAAYLTVTNAGSHADRLLAVSSSAARRVELHTNLTEDGVMKMRPLEALDVPAGESVTLAPGGHHIMMMGLAKPLVEGESFPLTLTFEHAGTVEVDVSIGAAGAMDAGKEHKHN	317	zzz9372
239	166	Alpha	641565194		YP_001686293	641565194	H_W	nuclear export factor GLE1	641522612	Caulobacter sp. K31	Caulobacter	zzz2602	Caul_4675	Aerobe	pfam07987===DUF1775	MKTPLIALLALLAPAPALAHVVAAPGEAKAGSYAAIAFRVGHACAAGDTTLKLRVEIPDAVASARPQPKPGWTVEIEKAGEKATALTWTGRLPDDQFDDFAVLMKLPAAPATLTFPVTQTCEKGESQWTEIPDPERPDEKLTRPAPTVRLTPAVAEPMPAMPGMNP	166	zzz2602	Alphaproteobacteria
5157	324	Alpha	641631073		YP_001758001	641631073	H_W	protein of unknown function DUF461	641522638	Methylobacterium radiotolerans JCM 2831	Methylobacterium	zzz1283	Mrad2831_5371	Aerobe	pfam04314===PCuAC<<>>pfam07987===DUF1775	MKTLVSAALGLGLLASAAQAHAVLERKQAAPGTSYRGVVQIMHGCNGKPTTRVSVTIPEGLIGAKPMPKPGWTLTTARGPYAKTYATHHGTVSEGVTAITWSGGSLPDDQVDEFTFLAQVAGTFEPGATVYVPVQQDCAEGSYAWSEIPKAGQDAHDLKAAAPSFRIVQVAQAGGAPPAGTAAAATTVKAGDLTIETPWLRATPNGAKVAGGYVRITNTGRAPDTLTGATVPFAKSSDIHSMSMEGGVMKMAPVTNGLTIKPGETVELKPGGYHLMFEDLTGAPKAGETVAGTLTFQRAGAVPVTFTVAPIGAGAPGGQHQHQH	324	zzz1283	Alphaproteobacteria
5041	318	Alpha	641640115|2733644948		YP_001766798	641640115	H_W	protein of unknown function DUF461	641522638	Methylobacterium radiotolerans JCM 2831	Methylobacterium	zzz1282|zzzz721	Mrad2831_6066	Aerobe	pfam07987===DUF1775<<>>pfam04314===PCuAC	MHLATRLVLVGLVAIPSTSAWAHAVLERKEASPDASYRGVVQITHGCAGSPTTRVSVTIPEGVVGAKPMPKPGWQVTTTKGAYAKAYPYYHGLISGGVKTITWTGSSLPDDQVDEFTFFSRISDAFVPGQTVYFPVQQDCEKGSYSWSEIPAPGTSVHALKEPAPGVRIVAAQSVASVPTHTYTVGDLRISHPWSRATPASAKVAGGYLSITNTGTEPDRLTAAALDGASRGEVHSMSMEGGVMKMAPVEGGLEIKPGETVTLKPGGYHLMFLDMKAPLKKGEPVKGTLTFERAGTVAVEFDVEGIGTQAPAGEGHVH	318	zzz1282	Alphaproteobacteria
5095	323	Alpha	641643299		YP_001769952	641643299	H_W	protein of unknown function DUF461	641522639	Methylobacterium sp. 4-46	Methylobacterium	zzz9373	M446_3108	Aerobe	pfam04314===PCuAC<<>>pfam07987===DUF1775	MSCLLRGGLTALLIASSVPALAHAVLERRQAGPNQPYRAVVQIGHGCDGKATTRVTVTVPEGVVGAKPMPKPGWTLTTVTGPYSRAYPHYHGEIREGVKEITWSGGNLPDDQFDEFTFQARISDAFKPGETVYFPVRQECGEARIAWTEIPAAGQNAHDLKTPAPGVRIVAAAPVTAQQVAAQAAPAIQAGDLTIEGPWIRGTPGGAKVAGGYLRVTNRGSAPDRLVGASIPLAARGEIHEMSVANGVMRMAPVEGGLTIEPGKTVELKPGGYHLMFMDLTGAAKAGEAIEGTLTFARAGTVKVTFQVGAIGASGPAAQEHQH	323	zzz9373	Alphaproteobacteria
2431	230		642573363	Ring rot, Tuber rot	YP_001709579	642573363	H_W	putative sortase-sorted surface protein	642555124	Clavibacter michiganensis sepedonicus ATCC 33113	Clavibacter	zzz5418	CMS_0824	Aerobe	pfam07987===DUF1775	MPSRTPSTSRRVIAGAAVGLALALSAPLAASAHVELDASSTAPASLSVLTFAVGHGCEGSATTSLAIRFPADVQAVKPTLAPGWSVAEQESADGTTVTYTADTPLPDSLRATVQVEALLPVDGAAGDVVAFPTLQTCVAGSTDWAETPAAGTEPDHPAPAITLTDAATTTGSGATASGTGSATGAEAAVATAAPADPVARLLGLGALVVGVVAVMLLTIGMRRPQQGGRR	230	zzz5418	Actinobacteria
5270	329	Alpha	642699274		YP_001978480	642699274	H_W	hypothetical protein	642555152	Rhizobium etli CIAT 652	Rhizobium	zzz9378	RHECIAT_CH0002348	Aerobe	pfam07987===DUF1775<<>>pfam04314===PCuAC	MKTIKTFGKTLPLAALLSATAFAGAEAHVSFLDKEASQESTILATLQVPHGCDGKATTEVRVKLPEGFVFAKPQPKAGWELEVIKGDYQKTYDNHGDKVKTGAIEIRWKNGNLSDDFYETFVIQGKVSGVEAGTSLAFPVIQMCGDAVASWDQVAKDGGDPHGMKSPAPLLKVVAGDSHGHDHDMAGMDMSGMGAAAPAGETVKAGDLEISGGFAKAMLPGQPVGGGFFTVKNSGQTDDRLLSVTSPVSGEVQIHAMETKDNVMRMRQLKDGVAIAAGETVKLEPGNLHLMFQKVKTPFKQGDTVPVTLIFEKAGKVDLVLQVLSAQGR	329	zzz9378	Alphaproteobacteria
686	176	Alpha	642713154		YP_001992255	642713154	H_W	nuclear export factor GLE1	642555153	Rhodopseudomonas palustris TIE-1	Rhodopseudomonas	zzz5419	Rpal_3278	Facultative	pfam07987===DUF1775	MIRLRSVSAAAALAAAALGAAPALAHVTLQPNEAVAGNYFQAALSVPHGCDGTATVAVRVKIPDGVLSVKPQMKPGWSVEIKTRKIEGEQPKLHGKTVTETVDEVTWRGGPLPDNLYDTFGLVMKLPDAAGKTLYFPVVQECEKGVSRWIEIPAAGQKSDALHEPAPALRLKPKAP	176	zzz5419	Alphaproteobacteria
5457	342	Alpha	643073274		ZP_03523664	643073274	H_W	hypothetical protein	642979302	Rhizobium etli GR56	Rhizobium	zzz5423	RetlG_010100021892	Aerobe	pfam07987===DUF1775<<>>pfam00127===Copper-bind	MRLKFGLIAAAAALIASAAPLMAADHQVQMLNKGSDGAMVFEPGFLKIAPGDTVTFIPTDKSHNVETFKGLIPDGVAEFKSKPNEQYQAKFDVPGAYVLKCTPHVGMGMVALIQVGDGPANLEAIKIAKVPNMVRKRLDRAHTHHPVINGRCGMSALARHPAQWRAMMFKPMTIAFVAAVCLAGAADAHVTLEQSQAPSGKAYKAVLRVGHGCEGKATVKIRVKIPEGLLSAKPMPKPGWTVEKVNAAYEKSYDLHGKPVKEGVGEITWSGGNLADDEYDEFVFRATVAKEIPAKTRIYVPVVQECTEGAVERWIDIPAAGKSSDDYETPAPFFDVVEQPRS	342	zzz5423	Alphaproteobacteria
3240	243		643194012	Endocarditis, Sepsis	ZP_03394527	643194012	H_W	nuclear export factor GLE1	642979306	Corynebacterium amycolatum SK46	Corynebacterium	zzzzz11	CORAM0001_1647	Aerobe	pfam07987===DUF1775	MPQNAQRHHFPFFRGLAVASASAALTVAFPAIASAHVHATPSSAPIGGYTDLAFGVGHGCDGSPTTKIEFTVPEELEKVTPNVNANWDITKESTGSGENEKVQKVIYTAKTPLPSDLKDSLTLSVKVTNDAKPSTVEVPTLQTCEKGSMNWAEKDHDSDYPAPTVELIEKSEDDEHSHGHDHSHNHGTSETEHGDNHSDNVEHSATATSEDSSSKLSGWGLGLGLVGALTGIAALVISLRKRG	243	zzzzz11	Actinobacteria
5435	338	Alpha	643396610		YP_002281398	643396610	H_W	nuclear export factor GLE1	643348569	Rhizobium leguminosarum bv. trifolii WSM2304	Rhizobium	zzz1288	Rleg2_1887	Aerobe	pfam07987===DUF1775<<>>pfam04314===PCuAC	MKISKTFGKTFALAALLSATAFASAEAHVTFLNKEATQDSTILATLQLPHGCDGKATTEVRVKLPEGFVFAKPQPKAGWELEVIKGDYQKSYDNHGDKVKSGAVEIRWKNGNLSDDFYDTFVIQGKVSGVEAGTSLAFPVTQMCGDAVEAWDQVAKEGGDAHGMKSPAPLLKVVAGEDQGHDHDDMAGMDMTGKAGMDMSGMGAVAPAGETVKAGDLEVSGGFAKAMLPGQPVGGGFFTVKNNGQTDDRLLSVTSPAAGEVQLHEMVTKDNVMRMRQLKDGIAIAAGQTLKLEPGNLHLMFQKVKTPFKQGDTVPVTLTFEKAGKVELVLQVLSAQGK	338	zzz1288	Alphaproteobacteria
5526	357	Alpha	643524417		YP_002420444	643524417	H_W	protein of unknown function DUF461	643348563	Methylorubrum chloromethanicum CM4	Methylorubrum	zzz4023	Mchl_1653	Aerobe	pfam07987===DUF1775<<>>pfam04314===PCuAC	MPRLCLSAPLRAALPLVLIGSSAVPCAVFGLVSPASAHAVLERKEAAPNAAYRGVVQIMHGCDGRPTTRISVTIPEGVTGAKPMPKPGWTIETVKSAYARSYPSFHGQVSEGVTKITWSGGSLPDEQIDEFTFFARISDAFAPGATIYFPVEQDCTEGSYRWSDVPAENGNVQALKAPAPAVRIIAVQGMATQGTAAQATATAAPAAPAAKAGAIAIETPWLRATPGGAKVAGGYVTLRNTGTEPDRLTGAAIPQAGRAEIHSMTTEGGVMKMAPVEGGLALAPGAGVALKPGGYHLMFLDLKDGLKAGETVAGTLTFERAGTVPVTFTVAPIGAQGPDRQGPGAAAPEADGHKHHH	357	zzz4023	Alphaproteobacteria
3588	245	Alpha	643589152|2636110633		YP_002486840	643589152	H_W	nuclear export factor GLE1	643348509	Pseudarthrobacter chlorophenolicus A6	Pseudarthrobacter	zzz2604|zzz8424	Achl_0754	Aerobe	pfam07987===DUF1775	MTSPILRRTLTTAAAAGGTAALILAGAGAASAHVGVTPDKTSASSYALLTFAIPHGCEESATTKVAITLPAELNDAQPTVNPNWTAEKVTEQLAEPKKLADGSSITKRTSQIVYTAKTPLAHDLRDTLVLSVKLPDAAGTTLNFPTMQTCEVGQTDWSEIAKDGQDPHSLKAPAPSITITEAAASDGHGATATAATHTEQAASVTDSGADARSWAGLGAGVAGLVLGGLALLRSGARRKAADSTK	245	zzz2604	Alphaproteobacteria
5046	319	Alpha	643602931		YP_002500449	643602931	H_W	protein of unknown function DUF461	643348564	Methylobacterium nodulans ORS 2060	Methylobacterium	zzz1287	Mnod_5301	Aerobe	pfam04314===PCuAC<<>>pfam07987===DUF1775	MIRFLSGGLCAALVASSASALAHAVLERGEASPNRSYRAVIQISHGCDGKPTTRVTVTVPEGVIGAKPMPKPGWTLTTVTGPYARAYPSYRGEIREGVKEITWSGGSLPDDHFDEFTVQTRISDAFASGETVYFPVRQDCSEGSLAWTEIPAAGQSAHDLKSPAPGVRIVAAGVPAAPAAATRAGDLTIETPWMRATPGGAKVAGGYLRVTNTGTAPDRLLGASIPLAGRGEVHEMSMNGGVMRMAPVEGGLTIKPGETVELKPGGYHLMFLDLKSPVKAGETVEGTLTFERAGSVPVRFQVGAIGAAGPGGGGHQHQH	319	zzz1287	Alphaproteobacteria
724	176	Alpha	643822475		YP_002822823	643822475	H_W	hypothetical protein	643692032	Sinorhizobium fredii NGR234	Sinorhizobium	zzz1292	NGR_b06120	Aerobe	pfam07987===DUF1775	MLKSLISAAALTVLGATAASAHSTLEVTDAHVGSSYKAVIRVPHGCEGKPTIAVRVQVPEGMIAAKPMPKTGWTLEKIKGPYEKSYDYFGTPMKEGVKEIVWKGGSLADDEYDEFVFRAFLTDSLPVGKTIYVPVVQECPEGAAERWIEIPKEGQSSDELEFPAPGIKLLEKQSAH	176	zzz1292	Alphaproteobacteria
5190	325	Alpha	643825754		YP_002826072	643825754	H_W	hypothetical protein	643692032	Sinorhizobium fredii NGR234	Sinorhizobium	zzz1291	NGR_c15510	Aerobe	pfam07987===DUF1775<<>>pfam04314===PCuAC	MIKTRLTFITAGLTLAAAGMAHAHASFELDSTPNEETFKAILQVPHGCDGKATTEVQVKLPEGFVFAKPQPKPGWELEIIKGDYQKTYDNHGTKVSSGPVEIRWKGGNLPDDYYDTFVIRGKVSGFDEETVLAFPTTQLCGTEAKIVWDEVPAAGENAHALEHPAPTVTVTPASDEQAHGGHGTHQAAAGPVEVGDLEISGGSVKAMLPGAKVGGGGFVVKNTGSADDRLLAVESPAAGRVELHEMTMENDVMKMRKLEDGIVIPAGETVELKSGGLHLMFIEVPKSFAEGDAVPVTLTFKKAGKVDYVLPVGSAGGEAAGHKHK	325	zzz1291	Alphaproteobacteria
376	172		644375987		ZP_03696526	644375987	H_W	nuclear export factor GLE1	643886068	Pseudogulbenkiania ferrooxidans 2002	Pseudogulbenkiania	zzz6720	FuraDRAFT_0028		pfam07987===DUF1775	MRRSLALLPLLFAAAASAHITLETPQADAGSSYKGVLRVGHGCDGAPTTALRLIVPAGVEKLKPMPKAGWTLAVKKHKLAQPYDYYGEQVDEDVSEVSWSGGTLPDDFYDEFAFRARLPKMPGATLYFKVEQRCAKGETRWVDIPAAGQDAHDLPTPAAALKLTAPGEGHRH	172	zzz6720
5506	351	Alpha	644396974	Brucellosis	ZP_03784639	644396974	H_W	Hypothetical protein, conserved	643886153	Brucella ceti Cudo	Brucella	zzz5430	BCETI_1000219	Aerobe	pfam07987===DUF1775<<>>pfam04314===PCuAC	MHPQACCRNCLILRFDTMKNHRLFASAISVFALCASAGIASAHCSLDQKEAKAGTFYKAALRIPHGCEGKATTKVTVDLPEGFIMAQPQAKAGWKIETTKGDYAHGYKLHGKEVTSGVKQISWSDGNLPSDFYDEFVVVGQLAPFDKNTTLSFPVTQFCGDAASVAWTEIAKDGQNPHDLKHPAPQLRVLAAASTDEHAGHDAMSEHMNHAAMPTKVGDLVITDPSVRAMVPGAKVAGGFLTIANDGKKADKLVSVSAPGVKRVEIHEMTMQDQIMKMRKLEGGLDLPAGKTMQLKSGSYHLMFIEPEHPYEEGETVPVTLEFKKAGKVEINFPVTAKKGQTKDHSEHSSH	351	zzz5430	Alphaproteobacteria
[truncated: 5,192 more rows]

## Sheet: YcnICluster-metadata
Metadata for sequences within same cluster as YcnI
[truncated: 607 more rows]

## Sheet: YcnICluster-genomeneighbors
Domain organization of sequences within 2 positions of DUF1775 domains (in YcnI cluster)
gene_oid	Pfam	Position
637513182	Glyoxalase_4	P-2
637513183	CopD,YtkA,CopC	P-1
637513184	DUF1775	P0
637513185	Abhydrolase_1	P+1
637513186	EamA	P+2
639748876	CopD,YtkA,CopC	P-2
639748877		P-1
639748878	DUF1775	P0
639748879	EamA	P+1
[truncated: 3,021 more rows]
